# Supplementary material for: Exome copy number variant detection, analysis and classification in a large cohort of families with undiagnosed rare genetic disease
Source: medRxiv. 2023 Oct 5:2023.10.05.23296595. Preprint. [Version 1] doi: 10.1101/2023.10.05.23296595 (PMC10593084; doi:10.1101/2023.10.05.23296595)
Supplement: Supplement 2 [file media-2.xlsx]

## Sheet: CNVs in known genes-loci
Table S1. Additional information on the CNV in the 173 families with causal CNVs (151 families with known genes/loci)
Family ID	CMG collaborator	# of affected in family	sex	Ancestry	consanguinity	phenotype category	phenotype	OMIM # for known genes	SV type based on gCNV	Copy number	gCNV quality score (good quality Dups >= 50, Dels >= 100, and hom del >= 400	StrVCTVRE score (0-1)	zygosity	Inheritance of CNV in this family	Disorder inheritance	gCNV size (kb)	Exome genomic coordinates (Hg38)	# of genes listed in OMIM	Gene names	# of exons included in CNV based on copy number plot	Gene/locus classification	gnomAD SV allele frequency (Same SV type; 50% reciprocal overlap for large SV >5Kb; 10% RO for SV <5 kb)	Validated	validation method	SV type by validation method	Size by validation technique (kb)	Genomic coordinates by validation method (Hg38)	# of genes listed in OMIM by validation method	# of exons by validation method based on copy number plot	Exon # if intra-genic CNV/total # of exons (in MANE select transcript)	Discordance between exome and validation technique (#of exons or genes, different SV type)	solve status	OMIM Disease Gene Count for Region	OMIM Gene Count for Region*	DECIPHER Gene Count for Region	DECIPHER Protein Coding Genes Only	ClinGen Dosage Sensitivity Gene Count for Region (top search bar)	ClinGen Dosage Sensitivity (bottom bar)	ClinGen Dosage Sensitivity (bottom bar, protein coding filter)	Curation Criteria Applied	Total Points	Final ACMG Classification	ClinVar Accession number	PMID if this CMG case is part of a publication	Comments	Curation summary
GLE_3386	Gleeson	2	M/M	Middle Eastern	No	Neurodevelopmental	Developmental and epileptic encephalopathy 28	616211	Deletion	0	166/ 133	0.46	Homozygous	Unknown (parents not tested)	Autosomal recessive	1.04	chr16:78099231-78100272	4	WWOX, IFNR, LIPB, ESB3	1	Known	0	Yes	Genome Manta	Deletion	1.04	chr16:78099236-78100272	4	1	WWOX: exons 1/9 (NM_016373.4), out of frame	No	Solved	1	4	1	1	1	1	1	KR: 1A, 2E (PVS1), 3A, 4A-C,	1.05	Pathogenic	SCV004034159			A homozygous deletion of exon 1 in WWOX (NM_016373.4) was identified by exome sequencing and confirmed by genome sequencing in two siblings with developmental and epileptic encephalopathy ([GRCh 38] chr16:78099236_78100272x0). Inheritance information is unavailable. The patient phenotypes are nonspecific, but are consistent with cases described in the literature and/or published databases with ov…
GLE_3734	Gleeson	1	M	Middle Eastern	No	Neurodevelopmental	Developmental and epileptic encephalopathy 28	616211	Deletion	0	2068	0.46	Homozygous	Unknown (parents not tested)	Autosomal recessive	131	Chr16:78330635-78461650	4	WWOX, IFNR, LIPB, ESB3	3	Known	0	Yes	Genome Manta	Deletion	131	Chr16:78330637-78461650	4	3	WWOX: exons 6-8/9 (NM_016373.4), in frame	No	Solved	1	4	2	1	1	2	2	KR: 1A, 2E (PVS1_strong), 3A, 4A-C	0.68	VUS	SCV004034160			A homozygous deletion of exons 6-8 in WWOX (NM_016373.4) was identified by exome sequencing and confirmed by genome sequencing in one individual with developmental and epileptic encephalopathy ([GRCh 38] chr16:78330637_78461650x0). Inheritance information is unavailable. The patient phenotype is nonspecific, but is consistent with cases described in the literature and/or published databases with …
GLE_3871	Gleeson	1	F	Middle Eastern	unknown	Neurodevelopmental	Congenital disorder of deglycosylation	615273	Deletion	0	1653	0.53	Homozygous	Unknown (parents not tested)	Autosomal recessive	18.7	Chr3:25718847-25737553	1	NGLY1	7	Known	0	Yes	Genome Manta	Deletion	39.4	Chr3:25699606-25738988	1	7	NGLY1: 6-12/12 (NM_018297.4)	No	Solved	1	1	1	1	1	1	1	KR: 1A, 2E (PVS1), 3A, 4A-C	1.05	Pathogenic	SCV004034161			A homozygous deletion of exons 6-12 in NGLY1 (NM_018297.4) was identified by exome sequencing and confirmed by genome sequencing in one individual with congenital disorder of deglycosylation ([GRCh 38] chr3:25699606_25738988x0). Inheritance information is unavailable. The patient phenotype is nonspecific, but is consistent with cases described in the literature and/or published databases with ove…
GLE_4292	Gleeson	2	F/M	Middle Eastern	yes	Neurodevelopmental	Mitochondrial complex III deficiency; nuclear type 2	615157	Deletion	0	1169/862	0.47	Homozygous	Unknown (parents not tested)	Autosomal recessive	4.5	chr17:16023665-16028237	1	TTC19	3	Known	0	Yes	Genome Manta	Deletion	9.87	chr17:16018139-16028011	1	3	TTC19: 8-10/10 (NM_017775.4)	No	Solved	1	1	1	1	1	1	1	KR: 1A, 2E (PVS1), 3A, 4A-C	1.05	Pathogenic	SCV004034162			A homozygous deletion of exons 8-10 in TTC19 (NM_017775.4) was identified by exome sequencing and confirmed by genome sequencing in two siblings with mitochondrial complex III deficiency ([GRCh 38] chr17:16018139_16028011x0). Inheritance information is unavailable. The patient phenotypes are nonspecific, but are consistent with cases described in the literature and/or published databases with ove…
GLE_4778	Gleeson	1	M	European	no	Neurodevelopmental	Cerebellar ataxia, mental retardation, and dysequilibirum syndrome	615268	Deletion	0	558	0.6	Homozygous	Unknown (parents not tested)	Autosomal recessive	4.8	chr13:25567036-25571874	1	ATP8A2	3	Tier 1	0	Yes	Genome Manta	Deletion	7.38	chr13:25567155-25574530	1	3	ATP8A2: 17-18/37 (NM_016529.6), in frame	No	Solved	1	1	1	1	1	1	1	KR: 1A, 2E (PVS1_moderate), 3A, 4A-C	0.6	VUS	SCV004034163			A homozygous deletion of exons 17-18 in ATP8A2 (NM_016529.6) was identified by exome sequencing and confirmed by genome sequencing in one individual with cerebellar ataxia, intellectual disability, and disequilibrium syndrome ([GRCh 38] chr13:25567155_25574530x0). Inheritance information is unavailable. The patient phenotype is nonspecific, but is consistent with cases described in the literature…
GLE_4905	Gleeson	1	F	South Asian	yes	Neurodevelopmental	Spastic paraplegia 51	613744	Deletion	0	295	0.66	Homozygous	Unknown (parents not tested)	Autosomal recessive	1.48	chr15:50923834-50925317	2	AP4E1, COL1AR	2	Known	0	Yes	Genome Manta	Deletion	2.76	chr15:50923067-50925830	2	2	AP4E1: 4-5/21 (NM_007347.5), out of frame	No	Solved	1	2	1	1	1	1	1	KR: 1A, 2E (PVS1), 3A, 4A-C	1.05	Pathogenic	SCV004034164		(coordinates seem to be the same but the breakpoints are not clean in IGV, clipped reads and drop in coverage not as clearly defined)	A homozygous deletion of exons 4-5 in AP4E1 (NM_007347.5) was identified by exome sequencing and confirmed by genome sequencing in one individual with spastic paraplegia ([GRCh 38] chr15:50923067_50925830x0). Inheritance information is unavailable. The patient phenotype is nonspecific, but is consistent with cases described in the literature and/or published databases with overlapping variants. T…
GLE_5279	Gleeson	2	F/M	South Asian	No	Neurodevelopmental	Ataxia-telangiectasia	208900	Deletion	0	759/819	0.6	Homozygous	Unknown (parents not tested)	Autosomal recessive	1.28	chr11:108364985-108366268	2	ATM, ESA4	2	Known	0.000188	Yes	Genome	Deletion	18	chr11:108358364-108376364	2	2	ATM: 62-63/63 (NM_000051.4), in frame. last exons	No	Solved	2	3	2	2	2	2	2	KR: 1A, 2E (PVS1), 3A, 4A-C	1.2	Pathogenic	SCV004034165		Both deletion breakpoints are in repetitive regions (Alu and L1), low mapping quality. No clear split reads. Hard to determine the exact coordinates of the deletion in IGV	A homozygous deletion of exons 61-62 in ATM (NM_000051.4) was identified by exome sequencing and confirmed by genome sequencing in two siblings with ataxia-telangiectasia ([GRCh 38] chr11:108358364_108376364x0). Inheritance information is unavailable. The patient phenotypes are nonspecific, but are consistent with cases described in the literature and/or published databases with overlapping varia…
GLE_5483	Gleeson	1	M	South Asian	yes	Neurodevelopmental	Sandhoff disease	268800	Deletion	0	365	0.61	Homozygous	Unknown (parents not tested)	Autosomal recessive	0.61	chr5:74696596-74697204	2	HEXB, LINC01157	2	Known	0	Yes	Genome Manta	Deletion	6.98	chr5:74695284-74702264	2	2	HEXB: 4-5/14 (NM_000521.4), out of frame	No	Solved	1	2	1	1	1	1	1	KR: 1A, 2E (PVS1), 3A, 4A-C	1.13	Pathogenic	SCV004034166		Both deletion breakpoints are in repetitive regions (Alu and L1), low mapping quality. No clear split reads. Hard to determine the exact coordinates of the deletion in IGV	A homozygous deletion of exons 4-5 in HEXB (NM_000521.4) was identified by exome sequencing and confirmed by genome sequencing in one individual with Sandhoff disease ([GRCh 38] chr5:74695284_74702264x0). Inheritance information is unavailable. The patient phenotype is nonspecific, but is consistent with cases described in the literature and/or published databases with overlapping variants. This …
GLE_4473	Gleeson	1	F	South Asian	No	Neurodevelopmental	CEROID LIPOFUSCINOSIS, NEURONAL, 7	610951	Deletion	0	448	0.4	Homozygous	Unknown (parents not tested)	Autosomal recessive	1.21	chr4:127964562-127965767	1	MFSD8	2	Known	0	No							MFSD8 : Exon 1/12 (NM_001371596.2), out of frame		Solved	1	1	2	2	2	2	2	GL: 1A, 2C-1 (equivalent to 2E PVS1_strong), 3A, 4A-C	0.6	VUS	SCV004034167			A homozygous deletion of exon 1 in MFSD8 (NM_001371596.2) was identified by exome sequencing in one individual with neuronal ceroid lipofuscinosis ([GRCh 38] chr4:127964562_127965767x0). These breakpoints have been estimated by exome sequencing only and therefore may not reflect the true breakpoints. Inheritance information is unavailable. The patient phenotype is nonspecific, but is consistent w…
GLE_4519	Gleeson	1	M	Middle Eastern	Unknown	Neurodevelopmental	Pitt-Hopkins like syndrome 1	610042	Deletion	0	1335	0.59	Homozygous	Unknown (parents not tested)	Autosomal recessive	124	chr7:147043810-147167670	1	CNTNAP2	6	Known	0	No							CNTNAP2: Exons 4-8/24 (NM_014141.6), out of frame		Solved	1	1	4	1	2	4	1	GL: 1A, 2E (PVS1), 3A, 4A-C	1.05	Pathogenic	SCV004034168			A homozygous deletion of exons 4-8 in CNTNAP2 (NM_014141.6) was identified by exome sequencing in one individual with Pitt-Hopkins like syndrome ([GRCh 38] chr7:147043810_147167670x0). These breakpoints have been estimated by exome sequencing only and therefore may not reflect the true breakpoints. Inheritance information is unavailable. The patient phenotype is nonspecific, but is consistent wit…
GLE_5774	Gleeson	1	F	South Asian	Unknown	Neurodevelopmental	Hypotonia, infantile, with psychomotor retardation and characteristic facies 3	616900	Deletion	0	136	0.66	Homozygous	Unknown (parents not tested)	Autosomal recessive	0.37	chr4:106170998-106171368	1	TBCK	1	Known	0.00028	No							TBCK: Exon 23/26 (NM_001163435.3), out of frame		Solved	1	1	1	1	1	1	1	GL: 1A, 2E (PVS1), 3A, 4A-C	1.5	Pathogenic	SCV004034169		Low quality for an homozygous deletion, but the gCNV plot looks real (clean drop in copy number)	A homozygous deletion of exon 23 in TBCK (NM_001163435.3) was identified by exome sequencing in one individual with infantile hypotonia with psychomotor delay and characteristic facies ([GRCh 38] chr4:106170998_106171368x0). These breakpoints have been estimated by exome sequencing only and therefore may not reflect the true breakpoints. Inheritance information is unavailable. The patient phenoty…
GLE_6724	Gleeson	1	M	Middle Eastern	Yes	Neurodevelopmental	Spinocerebellar ataxia, autosomal recessive 18	616204	Deletion	0	206	0.72	Homozygous	Unknown (parents not tested)	Autosomal recessive	0.973	chr4:92303869-92304842	1	GRID2	1	Known	4.61e-05	No							GRID2: exon 1/16 (NM_001510.4), out of frame		Solved	1	1	1	1	1	1	1	GL: 1A, 2C-1 (2E_PVS1), 3A, 4A-C	1.05	Pathogenic	SCV004034170		Low quality for an homozygous deletion, but the gCNV plot looks real (clean drop in copy number)	A homozygous deletion of exon 1 in GRID2 (NM_001510.4) was identified by exome sequencing in 1 individual with spinocerebellar ataxia ([GRCh 38] chr4:92303869_92304842x0). These breakpoints have been estimated by exome sequencing only and therefore may not reflect the true breakpoints. Inheritance information is unavailable. The patient phenotype is nonspecific, but is consistent with cases descr…
GLE_7251	Gleeson	1	F	Middle Eastern	Yes	Neurodevelopmental	Developmental and epileptic encephalopathy 39	612949	Deletion	0	659	0.63	Homozygous	Unknown (parents not tested)	Autosomal recessive	10.7	chr2:171833866-171844606	1	SLC25A12	4	Known	0	No							SLC25A12: exon 5-8/18 (NM_003705.5), out of frame		Solved	1	1	1	1	1	1	1	GL: 1A, 2E (PVS1), 3A, 4A-C	1.05	Pathogenic	SCV004034171			A homozygous deletion of exons 5-8 in SLC25A12 (NM_003705.5) was identified by exome sequencing in one individual with developmental and epileptic encephalopathy [GRCh 38] chr2:171833866_171844606x0). These breakpoints have been estimated by exome sequencing only and therefore may not reflect the true breakpoints. Inheritance information is unavailable. The patient phenotype is nonspecific, but i…
GLE_7246	Gleeson	2	M/M	Other	Unknown	Neurodevelopmental	Developmental and epileptic encephalopathy 25, with amelogenesis imperfecta	615905	Deletion	0	883/898	0.48	Homozygous	Unknown (parents not tested)	Autosomal recessive	5.36	chr17:6690682-6696039	1	SLC13A5	4	Known	0	No							SLC13A5: exons 7-10/12 (NM_177550.5), out of frame		Solved	1	1	2	2	1	1	1	GL: 1A, 2E (PVS1), 3A, 4A-C	1.05	Pathogenic	SCV004034172			A homozygous deletion of exons 7-10 in SLC13A5 (NM_177550.5) was identified by exome sequencing in two siblings with developmental and epileptic encephalopathy with amelogenesis imperfecta ([GRCh 38] chr17:6690682_6696039x0). These breakpoints have been estimated by exome sequencing only and therefore may not reflect the true breakpoints. Inheritance information is unavailable. The patient phenot…
GLE_4474	Gleeson	1	M	Asian	Unknown	Neurodevelopmental	Neurodevelopmental disorder with microcephaly, hypotonia, and variable brain anomalies	617481	Deletion	0	371	0.49	Homozygous	Unknown (parents not tested)	Autosomal recessive	1.05	chr1:151017715-151018767	2	PRUNE1	2	Known	0	yes	Sanger	Deletion		N/A			PRUNE1: exons 2-3/8 (NM_021222.3), out of frame		Solved	1	2	1	1	1	1	1	GL: 1A, 2E (PVS1), 3A, 4A-C	1.05	Pathogenic	SCV004034173			A homozygous deletion of exons 2-3 in PRUNE1 (NM_021222.3) was identified by exome sequencing in one individual with neurodevelopmental disorder with microcephaly, hypotonia, and variable brain anomalies ([GRCh 38] chr1:151017715_151018767x0). The presence of this deletion was validated by Sanger sequencing. These breakpoints have been estimated by exome sequencing only and therefore may not refl…
GLE_6171	Gleeson	1	F	Middle Eastern	Unknown	Neurodevelopmental	Rett syndrome, congenital variant	613454	Deletion	1	648	0.61	Heterozygous	De novo	Autosomal dominant	900	chr14:28766690-29666306	2	FOXG1	19	Known	0	no									Solved	2	2	9	2	4	7	7	GL: 1A, 2A, 3A, 5A (4C)	1.15	Pathogenic	SCV004034174			A confirmed de novo heterozygous deletion of 2 genes was identified by exome sequencing in one individual with Rett syndrome ([GRCh 38] chr14:28766690_29666306x1). These breakpoints have been estimated by exome sequencing only and therefore may not reflect the true breakpoints. The patient phenotype is nonspecific, but is consistent with cases described in the literature and/or published database…
HIL_A5192	Hildebrandt	1	M	European	yes	Renal	Nephrotic syndrome; type 3	610725	Deletion	0	602	0.65	Homozygous	Each parent is heterozygous	Autosomal recessive	0.5	chr10:94132077-94132557	1	PLCE1	1	Known	0	yes	Genome Manta	Deletion	2.5	chr10:94131004-94133482	1	1	PLCE1: 3/33 (NM_016341.4), out of frame	No	Solved	1	1	1	1	1	1	1	KR: 1A, 2E (PVS1), 3A, 4A-C	1.05	Pathogenic	SCV004034175			A homozygous deletion of exon 2 in PLCE1 (NM_016341.4) was identified by exome sequencing and confirmed by genome sequencing in one individual with nephrotic syndrome ([GRCh 38] chr10:94131004_94133482x0). Each copy of the variant was inherited from an unaffected heterozygous parent. The patient phenotype is nonspecific, but is consistent with cases described in the literature and/or published da…
HIL_A1160	Hildebrandt	1	M	European	Unknown	Renal	20p13p11.21 duplication	NA	Duplication	3	3077	1	Heterozygous	De novo	Autosomal dominant	23548	chr20:87153-23635465	139	CSNK2A1, PANK2, PRNP, JAG1 etc	>100	Known	0	No							NA		Solved	45	139	322	159	222	336	159	KR: 1A, 2H, 3C, 4C, 5A (4C)	1.1	Pathogenic	SCV004034176	PMID 30143558		A confirmed de novo heterozygous duplication of 139 genes (https://genescout.omim.org/) was identified by exome sequencing in one individual with left renal agenesis, mitral regurgitation, and hypotonia ([GRCh 38] chr20:87153_23635465x3)(PMID: 30143558). These breakpoints have been estimated by exome sequencing only and therefore may not reflect the true breakpoints. The patient phenotype is nons…
HIL_A1320	Hildebrandt	1	M	European	Unknown	Renal	CHROMOSOME 13q33-q34 DELETION SYNDROME	619148	Deletion	1	3077	1	Heterozygous	Unknown (parents not tested)	Autosomal dominant	7900	Chr13:106425676-114326445	33	COL4A1, COL4A2, CHAMP1, etc	>100	Known	0	No									Solved	13	33	103	43	80	97	41	GL: 1A, 2C-1, 3B, 4C, 5G	1.65	Pathogenic	SCV004034177		Deletion was fragmented in different CNVs by GTAK-gCNV. Likely the same underlying deletion based on TGG viewer copy number plot.	A heterozygous deletion of 33 genes (https://genescout.omim.org/) was identified by exome sequencing in one individual with chromosome 13q33-q34 deletion syndrome ([GRCh 38] chr13:106425676_114326445x1). These breakpoints have been estimated by exome sequencing only and therefore may not reflect the true breakpoints. Inheritance information is unavailable. The patient phenotype is nonspecific, bu…
HIL_A3612	Hildebrandt	1	M	European	No	Renal	Chromosome 17q12 deletion syndrome	614527	Deletion	1	3077	0.87	Heterozygous	De novo	Autosomal dominant	1260	chr17:36486532-37745203	14	HNF1B, ect	>100	Known	0.0001393	No							HNF1B: exons 2-9/9 (NM_000458.4)		Solved	3	14	20	15	19	25	15	GL: 1A, 2D-4, 3A, 5A(4C)	1.25	Pathogenic	SCV004034178			A heterozygous deletion of 14 genes was identified by exome sequencing in two unrelated individuals with chromosome 17q12 deletion syndrome ([GRCh 38] chr17:36486532_37745203x1). These breakpoints have been estimated by exome sequencing only and therefore may not reflect the true breakpoints. The patient phenotypes are nonspecific, but are consistent with cases described in the literature and/or …
HIL_A4970	Hildebrandt	1	F	European	Unknown	Renal	Short-rib thoracic dysplasia 9 with or without polydactyly	266920	Duplication	3	68	0.73	Heterozygous	Compound heterozygous (in trans) (duplication is maternally inherited and missense is paternally inherited	Autosomal recessive	2.9	chr16:1518005-1520906	4	IFT140	4	Known	0	Yes	Genome	Duplication	5.71	chr16:1515602-1521308	4	4	IFT140: Exon 27-30/31 (NM_014714.4), in frame	No	Solved	1	4	1	1	1	1	1	GL: 1A, 2I (PVS1_N/A), 3A, 4A-C	1.28	Pathogenic	SCV004034179		Known gene for phenotype. Patient has Nephronophthisis (end-stage renal disease (4 yrs)), retinal degeneration, dilatitive cardiomyopathy, skeletal anomalies (cone-shaped epiphysis, hip dysplasia).	A heterozygous maternally inherited duplication of exons 27-30 in IFT140 (NM_014714.4) was identified by exome sequencing and confirmed by genome sequencing in one individual with short-rib thoracic dysplasia, in the compound heterozygous state along with a variant of uncertain significance (Variation ID: 523179)([GRCh 38] chr16:1515602_1521308x3). The patient phenotype is nonspecific, but is con…
HIL_B609	Hildebrandt	1	M	European	No	Renal	Fructose intolerance, hereditary	229600	Deletion	0	2813	0.54	Homozygous	Each parent is heterozygous	Autosomal recessive	4.7	chr9:101426458-101431155	1	ALDOB	5	Known	9.2e-05	No							ALDOB: exons 2-6/9 (NM_000035.4), in frame		Solved	1	1	1	1	1	1	1	GL: 1A, 2E (PVS1), 3A, 4A-C	1.5	Pathogenic	SCV004034180			A homozygous deletion of exon 2-6 in ALDOB (NM_000035.4) was identified by exome sequencing in one individual with hereditary fructose intolerance ([GRCh 38] chr9:101426458_101431155x0). These breakpoints have been estimated by exome sequencing only and therefore may not reflect the true breakpoints. Each copy of the variant was inherited from an unaffected heterozygous parent. The patient phenot…
HIL_A3448	Hildebrandt	1	M	European	Unknown	Renal	Nephrotic syndrome, type 1	256300	Deletion	0	3077	0.42	Homozygous	Unknown (parents not tested)	Autosomal recessive	34.4	chr19:35811865-35846292	2	NPHS1, PRODH2	20	Known	0	No							NPHS1: exons 12-29/29 (NM_004646.4)		Solved	1	2	2	2	2	2	2	GL: 1A, 2E (PVS1), 3A, 4A-C	1.05	Pathogenic	SCV004034181			A homozygous deletion of exon 12-29 in NPHS1 (NM_004646.4) was identified by exome sequencing in one individual with nephrotic syndrome ([GRCh 38] chr19:35811865_35846292x0). These breakpoints have been estimated by exome sequencing only and therefore may not reflect the true breakpoints. Inheritance information is unavailable. The patient phenotype is nonspecific, but is consistent with cases de…
HIL_B2389	Hildebrandt	1	M	Asian	Unknown	Renal	Chromosome 17q12 deletion syndrome	614527	Deletion	1	3077	0.87	Heterozygous	Unknown (parents not tested)	Autosomal dominant	1260	chr17:36486532-37745203	14	HNF1B, ect	>100	Known	0.0001393	No							HNF1B: exons 2-9/9 (NM_000458.4)		Solved	3	14	20	15	19	25	15	GL: 1A, 2D-4, 3A, 4C	1.25	Pathogenic	SCV004034178			A heterozygous deletion of 14 genes was identified by exome sequencing in two unrelated individuals with chromosome 17q12 deletion syndrome ([GRCh 38] chr17:36486532_37745203x1). These breakpoints have been estimated by exome sequencing only and therefore may not reflect the true breakpoints. The patient phenotypes are nonspecific, but are consistent with cases described in the literature and/or …
VS_ABC004	Sankaran	1	M	European	No	Hematological	Thrombocytopenia-absent radius syndrome	274000	Deletion	1	3077	0.77	Heterozygous	Compound heterozygous (in trans)	Autosomal recessive	333	chr1:145687715-146020436	11	CD160, POLR3GL, PEX11B, PIAS3, ITGA10, HJV, PDZK1, POLR3C, RBM8A, RNF115, TXNIP	>100	Known	0.000141	yes	Genome	Deletion	242	chr1:145822587-146064587	9	>100	N/A	Yes, different number of genes	Solved	4	10	18	13	21	17	13	KR/GL: 1A, 3A,4A-C	5.4	Pathogenic	SCV004034182			A heterozygous deletion of 10 genes (https://genescout.omim.org/), including RMB8A, was identified by exome sequencing and confirmed by genome sequencing in one individual with thrombocytopenia-absent radius syndrome in the compound heterozygous state, along with another pathogenic variant (c.-21A>G ) (Variation ID: 30464), ([GRCh 38] chr1:145822587_146064587x1). Inheritance information is unavai…
VS_CS001	Sankaran	1	F	European	No	Hematological	Diamond-Blackfan anemia 5	612528	Deletion	1	2602	0.66	Heterozygous	Unknown (parents not tested)	Autosomal dominant	431	chr3:197681032-198111976	5	IQCG, FYTTD1, RUBCN, RPL35A, LMLN	100	Known	0	No							N/A		Solved	2	5	12	2	7	12	6	KR: 1A, 2B, 4B, 3A, 5H	1.05	Pathogenic	SCV004034183		DNA failed QC and was not sent for genome at Broad. Stephanie asked Jeffrey if a validation method has been done on Aug 13	An assumed de novo heterozygous deletion of 5 genes (https://genescout.omim.org/) was identified by exome sequencing in one individual with Diamond-Blackfan anemia ([GRCh 38] chr3:197681032_198111976x1). These breakpoints have been estimated by exome sequencing only and therefore may not reflect the true breakpoints. The patient phenotype is nonspecific, but is consistent with cases described in …
VS_EU003	Sankaran	1	F	European	No	Hematological	Fanconi anemia; complementation group A	227650	Deletion	0	3077	0.54	Homozygous	Each parent is heterozygous	Autosomal recessive	17.5	chr16:89762541-89780055	4	FANCA, IFNR, LIPB, ESB3	11	Known	5e-05	Yes	Genome Manta	Deletion	17.7	chr16:89764114-89781847	4	11	FANCA: 18-28/43 (NM_000135.4), in frame	No	Solved	1	4	1	1	1	1	1	KR: 1A, 2E (PVS1_strong), 3A, 4A-C,	1.05	Pathogenic	SCV004034184	PMID 30637794		A homozygous deletion of exons 18-28 in FANCA (NM_000135.4) was identified by exome sequencing and confirmed by genome sequencing in one individual with Fanconi anemia ([GRCh 38] chr16:89764114-89781847x0)(PMID: 30637794). Each copy of the variant was inherited from an unaffected heterozygous parent. The individual homozygous for this variant had an abnormal chromosomal breakage study, a highly s…
VS_MF012	Sankaran	1	M	European	Unknown	Hematological	Diamond-Blackfan anemia 4	612527	Deletion	1	3077	0.73	Heterozygous	Unknown (parents not tested)	Autosomal dominant	597	chr15:82130136-82727529	5	RPS17	>50	Known	0	No									Solved	3	5	17	7	8	23	7	GL:1A, 2A, 3A, 5G	1.1	Pathogenic	SCV004034185			A heterozygous deletion of 5 genes (https://genescout.omim.org/) was identified by exome sequencing in one individual with Diamond-Blackfan anemia ([GRCh 38] chr15:82130136_82727529x1). These breakpoints have been estimated by exome sequencing only and therefore may not reflect the true breakpoints. Inheritance information is unavailable. The patient phenotype is nonspecific, but is consistent wi…
MBEL001	Topf/Straub	1	M	European	Unknown	Neuromuscular	Emery-Dreifuss muscular dystrophy 1	310300	Deletion	0	2796	0.6	Hemizygous	Unknown (parents not tested)	X-linked recessive	2.44	chrX:154379176-154381621	1	EMD	6	Known	0	Yes	Genome	Deletion	16.4	chrX:154375606-154392000	1	6	whole gene deletion of EMD (1-6/6, NM_000117.3)	No	Solved	1	1	2	2	1	1	1	KR/GL: 1A, 2E (PVS1), 3A, XL scores	1.05	Pathogenic	SCV004034186	PMID 32528171	Deletion includes FLNA promoter and intronic regions of RPL10 (2 genes reported to be included by seqr on WGS). No exons included	A hemizygous deletion of the EMD gene was identified by exome sequencing and confirmed by genome sequencing in one male with Emery-Dreifuss muscular dystrophy ([GRCh 38] chrX:154375606_154392000x0)(PMID: 32528171). Inheritance information is unavailable. The patient phenotype is nonspecific, but is consistent with cases described in the literature and/or published databases with overlapping varia…
MBEL122	Topf/Straub	1	F	European	Unknown	Neuromuscular	Muscular dystrophy, limb-girdle, autosomal recessive 3 (LGMDR3)	608099	Deletion	0	117	0.47	Homozygous	Unknown (parents not tested)	Autosomal recessive	0.39	chr17:50170063-50170449	2	SGCA, ERDA1	1	Known	0	Yes	Genome Manta	Deletion	1.18	chr17:50169242-50170421	2	2	SGCA: 6-7/10 (NM_000023.4),in frame (part of exon 6 only but likely spliced out)	Yes, different number of exons	Solved	1	2	1	1	1	1	1	KR: 1A, 2E (PVS1_strong), 3A, 4A-C	0.6	VUS	SCV004034187	PMID 32528171	This is a deletion that removes the last 13nt of exon 6 and all of exon 7 of SGCA gene (genomic coordinates, validated by genome sequencing: chr17:50169242-50170421 (HG38)). NM_000023.4(SGCA):c.735_956+70del. We think the predicted effect is likely exon skipping of exon 6 and 7. Splice Ai predicts that deleting the donor site of Exon 6 will also alter the acceptor site of exon 6.	A homozygous deletion of part of exon 6 and all of exon 7 in SGCA (NM_000023.4) was identified by exome sequencing and confirmed by genome sequencing in one individual with limb-girdle muscular dystrophy ([GRCh 38] chr17:50169242_50170421x0)(PMID: 32528171). Inheritance information is unavailable. The patient phenotype is nonspecific, but is consistent with cases described in the literature and/o…
MCAI002	Topf/Straub	1	M	Middle Eastern	Unknown	Neuromuscular	Muscular dystrophy, Duchenne type	310200	Deletion	0	2392	0.85	Hemizygous	Unknown (parents not tested)	X-linked recessive	149	chrX:31819878-31968612	1	DMD	6	Known	0	yes	Genome Manta	Deletion	305	chrX:31782226-32088001	1	6	DMD: 45-50/79, (NM_004006.3) out of frame	No	Solved	1	1	1	1	1	1	1	KR: 1A, 2E (PVS1), 3A, XL scores	1.2	Pathogenic	SCV004034188			A hemizygous deletion of exons 45-50 in DMD (NM_004006.3) was identified by exome sequencing and confirmed by genome sequencing in one male with Duchenne muscular dystrophy ([GRCh 38] chrX:31782226_32088001x0). Inheritance information is unavailable. The patient phenotype is nonspecific, but is consistent with cases described in the literature and/or published databases with overlapping variants.…
MCAI043	Topf/Straub	1	M	Middle Eastern	Unknown	Neuromuscular	Muscular dystrophy, Duchenne type	310200	Deletion	0	650	0.83	Hemizygous	Unknown (parents not tested)	X-linked recessive	52.1	chrX:31627576-31679684	1	DMD	3	Known	0	yes	Genome Manta	Deletion	126	chrX:31601428-31727780	1	3	DMD: 53-55/79, (NM_004006.3) out of frame	No	Solved	1	1	1	1	1	1	1	KR: 1A, 2E (PVS1), 3A, XL scores	1.05	Pathogenic	SCV004034189	PMID 32528171		A hemizygous deletion of exons 53-55 in DMD (NM_004006.3) was identified by exome sequencing and confirmed by genome sequencing in one male with Duchenne muscular dystrophy ([GRCh 38] chrX:31601428-31727780x0)(PMID: 32528171). Inheritance information is unavailable. The patient phenotype is nonspecific, but is consistent with cases described in the literature and/or published databases with overl…
MCAI054	Topf/Straub	1	M	Middle Eastern	Unknown	Neuromuscular	Muscular dystrophy, Duchenne type	310200	Deletion	0	2026	0.82	Hemizygous	Unknown (parents not tested)	X-linked recessive	154	chrX:32545062-32699391	1	DMD	10	Known	0	yes	Genome Manta	Deletion	234	chrX:32536377-32771300	1	10	DMD: 8-17/79, (NM_004006.3) out of frame	No	Solved	1	1	4	1	3	3	1	KR: 1A, 2E (PVS1), 3A, XL scores	1.35	Pathogenic	SCV004034190	PMID 32528171		A hemizygous deletion of exons 8-17 in DMD (NM_004006.3) was identified by exome sequencing and confirmed by genome sequencing in one male with Duchenne muscular dystrophy ([GRCh 38] chrX:32536377_32771300x0)(PMID: 32528171). Inheritance information is unavailable. The patient phenotype is nonspecific, but is consistent with cases described in the literature and/or published databases with overla…
MCOP067	Topf/Straub	1	M	European	Unknown	Neuromuscular	Emery-Dreifuss muscular dystrophy 6, X-linked	300696	Deletion	0	N/A	0.6	Hemizygous	Unknown (parents not tested)	X-linked recessive	1.95	chrX:136209656-136211609	1	FHL1	1	Known	0	yes	Genome Manta	Deletion	3.17	chrX:136209840-136213009	1	1	FHL1: 6/6 (NM_001159699.2)	No	Solved	1	1	1	1	1	1	1	KR: 1A, 2E (PVS1_strong), 3A, XL scores	0.6	VUS	SCV004034191			A hemizygous partial deletion of exon 6 in FHL1 (NM_001159699.2) was identified by exome sequencing and confirmed by genome sequencing in one male with Emery-Dreifuss muscular dystrophy ([GRCh 38] chrX:136209840_136213009x0). Inheritance information is unavailable. The patient phenotype is nonspecific, but is consistent with cases described in the literature and/or published databases with overla…
MESP006	Topf/Straub	1	F	European	Unknown	Neuromuscular	Muscular dystrophy, limb-girdle, autosomal recessive 5 (LGMDR5)	253700	Deletion	0	246	0.3	Homozygous	Unknown (parents not tested)	Autosomal recessive	0.32	chr13:23320540-23320858	1	SGCG	1	Known	0	yes	Genome Manta	Deletion	6.57	chr13:23315907-23322480	1	1	SGCG: 7/8 (NM_000231.3), out of frame	No	Solved	1	1	2	2	1	1	1	KR: 1A, 2E (PVS1), 3A, 4A-C	1.2	Pathogenic	SCV004034192	PMID 32528171		A homozygous deletion of exon 7 in SGCG (NM_000231.3) was identified by exome sequencing and confirmed by genome sequencing in one individual with limb-girdle muscular dystrophy ([GRCh 38] chr13:23315907_23322480x0)(PMID: 32528171). Inheritance information is unavailable. The patient phenotype is nonspecific, but is consistent with cases described in the literature and/or published databases with…
MPAU036	Topf/Straub	1	M	European	Unknown	Neuromuscular	Myopathy, myofibrillar, 1	601419	Deletion	1	464	0.51	Heterozygous	Unknown (parents not tested)	Autosomal dominant	6.41	chr2:219420423-219426832	1	DES	6	Known	0	yes	Genome Manta	Deletion	11.3	chr2:219420345-219431647	1	6	DES: 4-9/9 (NM_001927.4)	No	Solved	1	1	1	1	1	1	1	KR: 1A, 2E (PVS1), 3A, 5G	1	Pathogenic	SCV004034193	PMID 32528171		A heterozygous deletion of exons 4-9 in DES (NM_001927.4) was identified by exome sequencing and confirmed by genome sequencing in one individual with myofibrillar myopathy ([GRCh 38] chr2:219420345_219431647x1)(PMID: 32528171). Inheritance information is unavailable. The patient phenotype is nonspecific, but is consistent with cases described in the literature and/or published databases with ove…
MWAR053	Topf/Straub	1	F	European	unknown	Neuromuscular	Muscular dystrophy, limb-girdle, autosomal recessive 1 (LGMDR1)	253600	Deletion	1	94	0.5	Heterozygous	Unknown (parents not tested), assumed in trans	Autosomal recessive	46.6	chr15:42313590-42360212	4	CAPN3, GANC, B2MR, COL1AR	20	known	0	yes	Genome Manta	Deletion	29.6	chr15:42349336-42378932	4	6	CAPN3: 1/24 (NM_000070.3), in frame	Yes, different number of exons	Solved	1	4	2	2	2	2	2	KR: 1A, 2E (PVS1), 3A, 4A-C, Functional Evidence	1.13	Pathogenic	SCV004034194	PMID 32528171		A heterozygous deletion of exon 1 in CAPN3 (NM_000070.3) was identified by exome sequencing and confirmed by genome sequencing in one individual with limb-girdle muscular dystrophy in the compound heterozygous state, along with a variant of uncertain significance (VariationID: 282623)([GRCh 38] chr15:42349336_42378932x1)(PMID: 32528171). Inheritance information is unavailable. The patient phenoty…
MTOR005	Topf/Straub	1	F	European	Unknown	Neuromuscular	Muscular dystrophy, limb-girdle, autosomal recessive 5 (LGMDR5)	523700	Deletion	0	246	0.3	Homozygous	Unknown (parents not tested)	Autosomal recessive	0.32	chr13:23320540-23320858	1	SGCG	1	Known	0	No							SGCG: 7/8 (NM_000231.3), out of frame		solved	1	1	2	2	1	1	1	KR: 1A, 2E (PVS1), 3A, 4A-C	1.2	Pathogenic	SCV004034195	PMID 32528171		A homozygous deletion of exon 7 in SGCG (NM_000231.3) was identified by exome sequencing in one individual with limb-girdle muscular dystrophy ([GRCh 38] chr13:23320540_23320858x0)(PMID: 32528171). These breakpoints have been estimated by exome sequencing only and therefore may not reflect the true breakpoints. Inheritance information is unavailable. The patient phenotype is nonspecific, but is c…
MTEH026	Topf/Straub	1	M	European	No	Neuromuscular	Muscular dystrophy, limb-girdle, autosomal recessive 2 (LGMDR2)	253601	Deletion	0	291	0.66	Homozygous	Unknown (parents not tested)	Autosomal recessive	0.293	chr2:71643868-71644161	1	DYSF	1	Known	0	No							DYSF: 42/56 (NM_001130987.2), in frame		solved	1	1	1	1	1	1	1	KR: 1A, 2E(PVS1_moderate), 3A, 4A-C	0.45	VUS	SCV004034196			A homozygous deletion of exon 42 in DYSF (NM_001130987.2) was identified by exome sequencing in one individual with limb-girdle muscular dystrophy ([GRCh 38] chr2:71643868_71644161x0). These breakpoints have been estimated by exome sequencing only and therefore may not reflect the true breakpoints. Inheritance information is unavailable. The patient phenotype is nonspecific, but is consistent wit…
MBEL007	Topf/Straub	2	M, F	European	No	Neuromuscular	Muscular dystrophy, limb-girdle, autosomal recessive 2 (LGMDR2)	253601	Deletion	0	3077, 3077	0.69	Homozygous	Unknown (parents not tested)	Autosomal recessive	14	chr2:71503117-71517137	1	DYSF	7	Known	0	No							DYSF: 4-10/56 (NM_001130987.2), out of frame		Solved	1	1	1	1	1	1	1	KR: 1A, 2E(PVS1), 3A, 4A-C	1.05	Pathogenic	SCV004034197			A homozygous deletion of exons 4-9 in DYSF (NM_001130987.2) was identified by exome sequencing in two siblings with limb-girdle muscular dystrophy ([GRCh 38] chr2:71503117_71517137x0). These breakpoints have been estimated by exome sequencing only and therefore may not reflect the true breakpoints. Inheritance information is unavailable. The patient phenotypes are nonspecific, but are consistent …
BEG_1377	Beggs	1	M	European	No	Neuromuscular	Bethlem myopathy 1	158810	Deletion	1	1123	0.63	Heterozygous	Compound heterozygous (presumed)	Autosomal recessive	8.6	chr21:46111353-46119948	1	COL6A2	14	Known	0	No							COL6A2: 2-15/28 (NM_001849.4), in frame		Solved	1	1	1	1	1	1	1	KR: 1A, 2E (PVS1), 3A, 4A-C	1.2	Pathogenic	SCV004034198			A heterozygous deletion of exons 2-15 in COL6A2 (NM_001849.4) was identified by exome sequencing in one individual with Bethlem myopathy in the compound heterozygous state, along with another pathogenic variant (Variation ID: 265506), ([GRCh 38] chr21:46111353_46119948x1). These breakpoints have been estimated by exome sequencing only and therefore may not reflect the true breakpoints. Inheritanc…
BEG_366	Beggs	1	M	European	Unknown	Neuromuscular	Myopathy, centronuclear, X-linked	310400	Deletion	0	466	0.86	Hemizygous	De novo	X-linked recessive	26.7	chrX:150592508-150619237	1	MTM1	5	Known	0	No							MTM1: exons 2-6/15 (NM_000252.3)		Solved	1	1	1	1	1	1	1	KR/GL: 1A, 2E (PVS1), 3A, XL scores	1.35	Pathogenic	SCV004034199			A de novo hemizygous deletion of exons 2-6 in MTM1 (NM_000252.3) was identified by exome sequencing in one male individual with centronuclear myopathy ([GRCh 38] chrX:150592508_150619237x0). These breakpoints have been estimated by exome sequencing only and therefore may not reflect the true breakpoints. The phenotype of the individual hemizygous for this variant is highly specific for centronucl…
FAM16_11005	Ravenscroft/Laing	1	Unknown	European	No	Neuromuscular	Myasthenic syndrome, congenital, 2C, associated with acetylcholine receptor deficiency	616314	Deletion	0	492	0.57	Homozygous	Each parent is heterozygous	Autosomal recessive	0.418	chr17:7454200-7454618	1	CHRNB1	1	Known	0	yes	MLPA	Deletion	N/A	N/A	1		CHRNB1: 8/11 (NM_000747.3), out of frame	No	Solved	1	1	1	1	1	1	1	KR: 1A, 2E (PVS1), 3A, 4A-C	1.35	Pathogenic	SCV004034200	PMID 33060286	Deletion was validated by MLPA and exact coordinates of the deletion are not available with this method.(primers, quatitative amplification, compared to controls. Read out of copy numbers for a specific targeted small locus)	A homozygous deletion of exon 8 in CHRNB1 (NM_000747.3) was identified by exome sequencing in one individual with myasthenic syndrome ([GRCh 38] chr17:7454200_7454618 x0) (PMID: 33060286). The presence of this deletion was validated by a multiplex PCR assay (MLPA). These breakpoints have been estimated by exome sequencing only and therefore may not reflect the true breakpoints. Each copy of the v…
PIE_OGI942	Pierce/Bujakowska	1	M	African American	No	Ocular	Retinitis pigmentosa 25	602772	Deletion	0	303	0.63	Homozygous	Unknown (parents not tested)	Autosomal recessive	60.3	chr6:64997485-65057825	3	EYS, FEA, LAKLG	2	Known	0.00014	yes	qPCR	Deletion	N/A	N/A	1	N/A	EYS: 13-14/43 (NM_001142800.2), out of frame	N/A	Solved	1	3	1	1	1	1	1	KR: 1A, 2E (PVS1), 3A, 4A-C	1.2	Pathogenic	SCV004034201	PMID 34906470	Deletion was validated by PCR and exact coordinates of the deletion are not available with this method.(1 probe, quatitative amplification, compared to controls. Read out of copy numbers for a specific targeted small locus)	A homozygous deletion of exons 13-14 in EYS (NM_001142800.2) was identified by exome sequencing in two individuals with retinitis pigmentosa ([GRCh 38] chr6:64997485_65057825x0) (PMID: 34906470). The presence of this deletion was validated by ddPCR. These breakpoints have been estimated by exome sequencing only and therefore may not reflect the true breakpoints. Inheritance information is unavail…
PIE_OGI1457	Pierce/Bujakowska		M	European	No	Ocular	Retinitis pigmentosa 25	602772	Deletion	0	378	0.63	Homozygous	Unknown (parents not tested)	Autosomal recessive	60.3	chr6:64997485-65057825	3	EYS, LAKLG, FEA	2	Known	0.00014	yes	qPCR	Deletion	N/A	N/A	1	N/A	EYS: 13-14/43 (NM_001142800.2), out of frame	N/A	Solved	1	3	1	1	1	1	1	KR: 1A, 2E (PVS1), 3A, 4A-C	1.2	Pathogenic	SCV004034201	PMID 34906470	Deletion was validated by PCR and exact coordinates of the deletion are not available with this method. Same deletion in EYS for 2 Pierce cases. Different ethnicities. Not in clinvar.	A homozygous deletion of exons 13-14 in EYS (NM_001142800.2) was identified by exome sequencing in two individuals with retinitis pigmentosa ([GRCh 38] chr6:64997485_65057825x0) (PMID: 34906470). The presence of this deletion was validated by ddPCR. These breakpoints have been estimated by exome sequencing only and therefore may not reflect the true breakpoints. Inheritance information is unavail…
PIE_OGI1641	Pierce/Bujakowska	1	F	European	Unknown	Ocular	Ceroid lipofuscinosis, neuronal, 3	204200	Deletion	1	138	0.57	Heterozygous	Unknown (parents not tested)	Autosomal recessive	0.3	chr16:28486250-28486550	4	CLN3, LIPB, IFNR, ESB3	1	Known	0.00097	yes	qPCR	Deletion	N/A	N/A	1	N/A	CLN3: 9/16 (NM_001042432.2), in frame	N/A	Solved	1	4	1	1	1	1	1	GL: 1A, 2E (PVS1), 3A, 4A-C	1.2	Pathogenic	SCV004034207	PMID 34906470	Deletion was validated by PCR and exact coordinates of the deletion are not available with this method.	A heterozygous deletion of exon 9 in CLN3 (NM_001042432.2) was identified by exome sequencing in five unrelated individuals with retinal degeneration, in the compound heterozygous state, along with a pathogenic variant (Variation ID: 418137) ([GRCh 38] chr16:28486250_28486550x1)(PMID: 34906470; unpublished data). These breakpoints have been estimated by exome sequencing only and therefore may not…
PIE_OGI3012	Pierce/Bujakowska	1		European	Unknown	Ocular	Ceroid lipofuscinosis, neuronal, 3	204200	Deletion	1	4	0.57	Heterozygous	Unknown (parents not tested)	Autosomal recessive	0.3	chr16:28486250-28486550	4	CLN3, LIPB, IFNR, ESB3	1	Known	0.00097	no							CLN3: 9/16 (NM_001042432.2), in frame		Solved	1	4	1	1	1	1	1	GL: 1A, 2E (PVS1), 3A, 4A-C	1.2	Pathogenic	SCV004034207			A heterozygous deletion of exon 9 in CLN3 (NM_001042432.2) was identified by exome sequencing in five unrelated individuals with retinal degeneration, in the compound heterozygous state, along with a pathogenic variant (Variation ID: 418137) ([GRCh 38] chr16:28486250_28486550x1)(PMID: 34906470; unpublished data). These breakpoints have been estimated by exome sequencing only and therefore may not…
PIE_OGI1430	Pierce/Bujakowska	1	F	European	Unknown	Ocular	Ceroid lipofuscinosis, neuronal, 3	204200	Deletion	1	63	0.57	Heterozygous	Unknown (parents not tested)	Autosomal recessive	0.3	chr16:28486250-28486550	4	CLN3, LIPB, IFNR, ESB4	1	Known	0.00097	no							CLN3: 9/16 (NM_001042432.2), in frame		Solved	1	4	1	1	1	1	1	GL: 1A, 2E (PVS1), 3A, 4A-C	1.2	Pathogenic	SCV004034207	PMID 34906470		A heterozygous deletion of exon 9 in CLN3 (NM_001042432.2) was identified by exome sequencing in five unrelated individuals with retinal degeneration, in the compound heterozygous state, along with a pathogenic variant (Variation ID: 418137) ([GRCh 38] chr16:28486250_28486550x1)(PMID: 34906470; unpublished data). These breakpoints have been estimated by exome sequencing only and therefore may not…
PIE_OGI1493	Pierce/Bujakowska	1	M	European	Unknown	Ocular	Ceroid lipofuscinosis, neuronal, 3	204200	Deletion	1	44	0.57	Heterozygous	Unknown (parents not tested)	Autosomal recessive	0.3	chr16:28486250-28486550	4	CLN3, LIPB, IFNR, ESB5	1	Known	0.00097	no							CLN3: 9/16 (NM_001042432.2), in frame		Solved	1	4	1	1	1	1	1	GL: 1A, 2E (PVS1), 3A, 4A-C	1.2	Pathogenic	SCV004034207	PMID 34906470		A heterozygous deletion of exon 9 in CLN3 (NM_001042432.2) was identified by exome sequencing in five unrelated individuals with retinal degeneration, in the compound heterozygous state, along with a pathogenic variant (Variation ID: 418137) ([GRCh 38] chr16:28486250_28486550x1)(PMID: 34906470; unpublished data). These breakpoints have been estimated by exome sequencing only and therefore may not…
PIE_OGI1433	Pierce/Bujakowska	1	M	European	Unknown	Ocular	Usher syndrome, type 2A	276901	Deletion	1	62	0.64	Heterozygous	Unknown (parents not tested)	Autosomal recessive	61.1	chr1:216190126-216251196	1	USH2A	10	Known	4.61e-05	no							USH2A: exons 12-20/72 (NM_206933.4), out of frame		Solved	1	1	3	1	1	2	1	GL/KR: 1A, 2E (PVS1), 3A	0.9	Likely pathogenic	SCV004034202	PMID 34906470		A heterozygous deletion of exons 12-20 in USH2A (NM_206933.4) was identified by exome sequencing in one individual with Usher syndrome in the compound heterozygous state, along with a variant of uncertain significance (Variation ID: 1297132) ([GRCh 38] chr1:216190126_216251196x1)(PMID: 34906470). These breakpoints have been estimated by exome sequencing only and therefore may not reflect the true…
PIE_OGI1445	Pierce/Bujakowska	1	F	European	Unknown	Ocular	Retinitis pigmentosa 25	602772	Deletion	1	96	0.63	Heterozygous	Unknown (parents not tested)	Autosomal recessive	44	chr6:64902016-64946012	3	EYS	4	Known	0	no							EYS: 15-18/43 (NM_001142800.2), out of frame		Solved	1	3	1	1	1	1	1	KR: 1A, 2E (PVS1), 3A, 4A-C	1.58	Pathogenic	SCV004034203	PMID 34906470		A heterozygous deletion of exons 15-18 in EYS (NM_001142800.2) was identified by exome sequencing in two individuals with retinitis pigmentosa in the compound heterozygous state, along with a known likely pathogenic or pathogenic variant (Variation ID: 189230, 236448) ([GRCh 38] chr6:64902016_64946012x1)(PMID: 34906470). These breakpoints have been estimated by exome sequencing only and therefore…
PIE_OGI1462	Pierce/Bujakowska	1	M	European	Unknown	Ocular	Retinitis pigmentosa 25	602772	Deletion	1	106	0.63	Heterozygous	Unknown (parents not tested)	Autosomal recessive	44	chr6:64902016-64946012	3	EYS	4	Known	0	no							EYS: 15-18/43 (NM_001142800.2), out of frame		Solved	1	3	1	1	1	1	1	KR: 1A, 2E (PVS1), 3A, 4A-C	1.58	Pathogenic	SCV004034203	PMID 34906470		A heterozygous deletion of exons 15-18 in EYS (NM_001142800.2) was identified by exome sequencing in two individuals with retinitis pigmentosa in the compound heterozygous state, along with a known likely pathogenic or pathogenic variant (Variation ID: 189230, 236448) ([GRCh 38] chr6:64902016_64946012x1)(PMID: 34906470). These breakpoints have been estimated by exome sequencing only and therefore…
PIE_OGI1472	Pierce/Bujakowska	1	F	African	Unknown	Ocular	Retinitis pigmentosa 38	613862	Deletion	1	1876	0.52	Heterozygous	Unknown (parents not tested)	Autosomal recessive	116	chr2:111940205-112055854	3	MERTK	20	Known	0.0007	no							MERTK: 3-19/19 (NM_006343.3)		Solved	1	3	4	2	2	4	2	KR: 1A, 2E(PVS1), 3A, 4A-C	1.35	Pathogenic	SCV004034204	PMID 34906470		A heterozygous deletion of exons 3-19 in MERTK (NM_006343.3) was identified by exome sequencing in one individual with retinitis pigmentosa in the compound heterozygous state, along with a known pathogenic variant (Variation ID: 437995) ([GRCh 38] chr2:111940205_112055854x1)(PMID: 34906470). These breakpoints have been estimated by exome sequencing only and therefore may not reflect the true brea…
PIE_OGI1687	Pierce/Bujakowska	1	F	European	Unknown	Ocular	Retinitis pigmentosa 25	602772	Deletion	1	104	0.64	Heterozygous	Unknown (parents not tested)	Autosomal recessive	74	chr6:65331371-65405465	3	EYS	5	Known	0.000138	no							EYS: 5-11/43 (NM_001142800.2), out of frame		Solved	3	1	1	1	1	1	1	KR: 1A, 2E(PVS1), 3A, 4A-C	0.98	Likely pathogenic	SCV004034205	PMID 34906470		A heterozygous deletion of exons 5-11 in EYS (NM_001142800.2) was identified by exome sequencing in one individual with retinitis pigmentosa in the compound heterozygous state, along with a known likely pathogenic variant (Variation ID: 194358) ([GRCh 38] chr6:65331371_65405465x1)(PMID: 34906470). These breakpoints have been estimated by exome sequencing only and therefore may not reflect the tru…
PIE_OGI691	Pierce/Bujakowska	1	F	European	Unknown	Ocular/neurodevelopmental	Infantile cerebellar-retinal degeneration	614559	Deletion	1	368	0.5	Heterozygous	Compound heterozygous (deletion is paternally inherited, missense variant is maternally inherited)	Autosomal recessive	5.27	chr22:41527570-41532843	2	ACO2	6	Known	0	no							ACO2: exons 17-18/18 (NM_001098.3)		Solved	1	2	2	2	2	2	2	KR: 1A, 2E(PVS1), 3A, 4A-C	0.98	Likely pathogenic	SCV004034206			A paternally inherited heterozygous deletion of exons 17-18 in ACO2 (NM_001098.3) was identified by exome sequencing in one individual with infantile cerebellar-retinal degeneration in the compound heterozygous state, along with a variant of uncertain significance (Variation ID: 1420765) ([GRCh 38] chr22:41527570_41532843x1). These breakpoints have been estimated by exome sequencing only and ther…
PIE_OGI1503	Pierce/Bujakowska	1	M	European	Unknown	Ocular	Ceroid lipofuscinosis, neuronal, 3	204200	Deletion	1	63	0.57	Heterozygous	Unknown (parents not tested)	Autosomal recessive	0.3	chr16:28486250-28486550	4	CLN3, LIPB, IFNR, ESB6	1	Known	0.00097	no							CLN3: 9/16 (NM_001042432.2), in frame		Solved	1	4	1	1	1	1	1	GL: 1A, 2E (PVS1_strong), 3A, 4A-C	1.2	Pathogenic	SCV004034207	PMID 34906470		A heterozygous deletion of exon 9 in CLN3 (NM_001042432.2) was identified by exome sequencing in five unrelated individuals with retinal degeneration, in the compound heterozygous state, along with a pathogenic variant (Variation ID: 418137) ([GRCh 38] chr16:28486250_28486550x1)(PMID: 34906470; unpublished data). These breakpoints have been estimated by exome sequencing only and therefore may not…
PIE_OGI1711	Pierce/Bujakowska	1	F	European	Unknown	Ocular	Retinitis pigmentosa 38	613862	Deletion	1	5	0.57	Heterozygous	Unknown (parents not tested)	Autosomal recessive	0.66	chr2:111994154-111994818	2	MERTK	1	Known	0	yes	qPCR	Deletion	0.72	chr2:111993999-111994721	2	1	MERTK: 9/19 (NM_006343.3), out of frame	No	Solved	1	2	1	1	1	1	1	GL: 1A, 2E (PVS1), 3A, 4A-C	1.5	Pathogenic	SCV004034208	PMID 34906470	Poor quality call in gCNV. No clear separation from background cluster and difference with surrounding copy number. Deletion was validated by droplet digital PCR (ddPCR) and exact coordinates of the deletion are not available with this method.	A heterozygous deletion of exon 9 in MERTK (NM_006343.3) was identified by exome sequencing in one individual with retinitis pigmentosa, in the compound heterozygous state, along with another pathogenic variant (Variation ID: 808793) ([GRCh 38] chr2:111993999_111994721x1)(PMID: 34906470). This deletion was validated by ddPCR. Inheritance information is unavailable. The patient phenotype is nonspe…
PIE_OGI1437	Pierce/Bujakowska	1	M	European	No	Ocular	Retinitis pigmentosa 11	600138	Deletion	1	1141	0.85	Heterozygous	Unknown (parents not tested)	Autosomal dominant	7.73	chr19:54121739-54129468	7	PRPF31	8 (10 in canonical transcript)	Known	0	yes	qPCR	Deletion	N/A	N/A	1	N/A	PRPF31: exons 4-13/14 (NM_015629.4)		Solved	1	7	2	1	1	1	1	KR: 1A, 2E (PVS1), 3A, 4F, 4K, 5G	1	Pathogenic	SCV004034209	PMID 34906470	Deletion was validated by PCR and exact coordinates of the deletion are not available with this method.	A heterozygous deletion of exons 4-13 in PRPF31 (NM_015629.4) was identified by exome sequencing in one individual with retinitis pigmentosa ([GRCh 38] chr19:54121739_54129468x1)(PMID: 34906470). The presence of this deletion was validated by ddPCR. These breakpoints have been estimated by exome sequencing only and therefore may not reflect the true breakpoints. Inheritance information is unavail…
PIE_OGI1351	Pierce/Bujakowska	1	F	European	No	Ocular	Retinitis pigmentosa 11	600138	Deletion	1	1724	0.85	Heterozygous	Unknown (parents not tested)	Autosomal dominant	10.1	chr19:54121739-54131817	7	PRPF31	11	Known	0	yes	qPCR	Deletion	N/A	N/A	1	N/A	PRPF31: exons 4-14/14 (NM_015629.4)		Solved	1	7	2	1	1	1	1	KR: 1A, 2E (PVS1), 3A, 5G.	1	Pathogenic	SCV004034210	PMID 34906470	Deletion was validated by PCR and exact coordinates of the deletion are not available with this method.	A heterozygous deletion of exons 4-14 in PRPF31 (NM_015629.4) was identified by exome sequencing in one individual with retinitis pigmentosa ([GRCh 38] chr19:54121739_54131817x1)(PMID: 34906470). The presence of this deletion was validated by ddPCR. These breakpoints have been estimated by exome sequencing only and therefore may not reflect the true breakpoints. Inheritance information is unavail…
PIE_OGI857	Pierce/Bujakowska	2	F	European	No	Ocular	Retinitis pigmentosa 11	600138	Deletion	1	379	0.75	Heterozygous	Unknown (parents not tested)	Autosomal dominant	15.1	chr19:54114345-54129468	8	PRPF31	15	Known	0	yes	qPCR	Deletion	N/A	N/A	2	N/A	PRPF31: exons 1-13/14 (NM_015629.4)		Solved	1	8	3	2	2	2	2	KR: 1A, 2E (PVS1), 3A, 5G	1	Pathogenic	SCV004034211	PMID 34906470	Deletion was validated by PCR and exact coordinates of the deletion are not available with this method. TFPT is not a known gene. Het del also present in affected sibling. Parents not tested but assumed inherited.	A heterozygous deletion of exons 1-13 in PRPF31 (NM_015629.4) was identified by exome sequencing in one individual with retinitis pigmentosa ([GRCh 38] chr19:54114345_54129468x1)(PMID: 34906470). The presence of this deletion was validated by ddPCR. These breakpoints have been estimated by exome sequencing only and therefore may not reflect the true breakpoint. Inheritance information is unavaila…
PIE_OGI1770	Pierce/Bujakowska	1	F	European	No	Ocular	Retinitis pigmentosa 11	600138	Deletion	1	1256	0.67	Heterozygous	Unknown (parents not tested)	Autosomal dominant	25.1	chr19:54106667-54131817	9	PRPF31	21	Known	0	yes	qPCR	Deletion	N/A	N/A	3	N/A	Whole gene deletion of PRPF31 (14/14 (NM_015629.4))		Solved	1	9	4	3	3	3	3	KR: 1A, no 2, 3A, 4C, 4H, 5G	1	Pathogenic	SCV004034212	PMID 34906470	Deletion was validated by PCR and exact coordinates of the deletion are not available with this method. NDUFA3 and TFPT are not known genes	A heterozygous deletion of 9 genes (https://genescout.omim.org/), including PRPF31, was identified by exome sequencing in one individual with retinitis pigmentosa ([GRCh 38] chr19:54106667_54131817x1)(PMID: 34906470). The presence of this deletion was validated by ddPCR. These breakpoints have been estimated by exome sequencing only and therefore may not reflect the true breakpoints. Inheritance …
PIE_OGI213	Pierce/Bujakowska	1	F	European	No	Ocular	Retinitis pigmentosa 11	600138	Deletion	1	1243	0.68	Heterozygous	Unknown (parents not tested)	Autosomal dominant	21.2	chr19:54105500-54126715	9	PRPF31	18	Known	0	yes	qPCR	Deletion	N/A	N/A	3	N/A	PRPF31: 1-9/14 (NM_015629.4)		Solved	1	9	4	3	3	3	3	KR: 1A, 2C-1, 3A, 5G.	1	Pathogenic	SCV004034213	PMID 34906470	Deletion was validated by PCR and exact coordinates of the deletion are not available with this method. NDUFA3 and TFPT are not known genes	A heterozygous deletion of exons 1-9 in PRPF31 (NM_015629.4) was identified by exome sequencing in one individual with retinitis pigmentosa ([GRCh 38] chr19:54105500_54126715x1)(PMID: 34906470). The presence of this deletion was validated by ddPCR. These breakpoints have been estimated by exome sequencing only and therefore may not reflect the true breakpoints. Inheritance information is unavaila…
PIE_OGI1358	Pierce/Bujakowska	1	M	European	Unknown	Ocular	RETINITIS PIGMENTOSA 3	300029	Deletion	0	2222	0.77	Hemizygous	Unknown (parents not tested)	X-linked	18.1	chrX:38269073-38287133	6	RPGR	8	Known	0	no							RPGR: exons 15-19/19 (NM_000328.3)		Solved	1	6	1	1	1	1	1	KR: 1A, 2E (PVS1), 3A, 5G/X-linked flowchart	1.05	Pathogenic	SCV004034214	PMID 34906470	Seqr case part of the paper by Zampaglione et al.	A hemizygous deletion of exons 15-19 in RPGR (NM_000328.3) was identified by exome sequencing in one male with retinitis pigmentosa ([GRCh 38] chrX:38269073_38287133x0)(PMID: 34906470). These breakpoints have been estimated by exome sequencing only and therefore may not reflect the true breakpoints. Inheritance information is unavailable. The patient phenotype is nonspecific, but is consistent wi…
PIE_OGI1438	Pierce/Bujakowska	1	M	European	Unknown	Ocular	RETINITIS PIGMENTOSA 3	300029	Deletion	0	191	0.65	Hemizygous	Unknown (parents not tested)	X-linked	0.319	chrX:38301150-38301469	6	RPGR	1	Known	0	no							RPGR: exon 9/19 (NM_000328.3), out of frame		Solved	1	6	1	1	1	1	1	KR: 1A, 2E (PVS1), 3A, 5G/X-linked flow chart	1.05	Pathogenic	SCV004034215	PMID 34906470	Seqr case part of the paper by Zampaglione et al.	A hemizygous deletion of exon 9 in RPGR (NM_000328.3) was identified by exome sequencing in one male with retinitis pigmentosa ([GRCh 38] chrX:38301150_38301469x0)(PMID: 34906470). These breakpoints have been estimated by exome sequencing only and therefore may not reflect the true breakpoints. Inheritance information is unavailable. The patient phenotype is nonspecific, but is consistent with ca…
PIE_OGI1467	Pierce/Bujakowska	1	M	European	Unknown	Ocular	RETINITIS PIGMENTOSA 3	300029	Deletion	0	871	0.71	Hemizygous	Unknown (parents not tested)	X-linked	2.05	chrX:38297187-38299239	6	RPGR	3	Known	0	no							RPGR: exons 10-11/19 (NM_000328.3), out of frame		Solved	1	6	1	1	1	1	1	KR: 1A, 2E (PVS1), 3A, 5G/X-linked flow chart	1.05	Pathogenic	SCV004034216	PMID 34906470	Seqr case part of the paper by Zampaglione et al.	A hemizygous deletion of exons 10-11 in RPGR (NM_000328.3) was identified by exome sequencing in one male with retinitis pigmentosa ([GRCh 38] chrX:38297187_38299239x0)(PMID: 34906470). These breakpoints have been estimated by exome sequencing only and therefore may not reflect the true breakpoints. Inheritance information is unavailable. The patient phenotype is nonspecific, but is consistent wi…
PIE_OGI1701	Pierce/Bujakowska	1	F	European	Unknown	Ocular	Retinitis pigmentosa 11	600138	Deletion	1	178	0.68	Heterozygous	Unknown (parents not tested)	Autosomal dominant	5.85	chr19:54109954-54115802	8	PRPF31	4	Known	0	no							PRPF31: exon 1/14 (NM_015629.4)		Solved	1	8	2	2	2	2	2	KR/GL: 1A, 3A, 4F, 5G	0.3	VUS	SCV004034217	PMID 34906470	Seqr case part of the paper by Zampaglione et al.	A heterozygous deletion of 8 genes (https://genescout.omim.org/) was identified by exome sequencing in one individual with retinitis pigmentosa ([GRCh 38] chr19:54109954_54115802x1)(PMID: 34906470). These breakpoints have been estimated by exome sequencing only and therefore may not reflect the true breakpoints. Inheritance information is unavailable. The patient phenotype is nonspecific, but is …
PIE_OGI1706	Pierce/Bujakowska	1	M	European	Unknown	Ocular	Cone-rod retinal dystrophy-2	120970	Deletion	1	1054	0.25	Heterozygous	Unknown (parents not tested)	Autosomal dominant	92	chr19:47794370-47886413	3	CRX	17	Known	0	no	Sanger								Solved	1	3	6	4	3	5	4	KR/GL: 1A, 3A, 4C, 5G	0.45	VUS	SCV004034218	PMID 34906470	Seqr case part of the paper by Zampaglione et al. The phenotypic spectrum of CRX has been expanded to including AD macular dystrophy including late onset macular dystrophy. There has been several publication regarding CRX, macular dystrophy and whole gene deletion	A heterozygous deletion of 3 genes (https://genescout.omim.org/) was identified by exome sequencing in one individual with cone-rod retinal dystrophy ([GRCh 38] chr19:47794370_47886413x1)(PMID: 34906470). These breakpoints have been estimated by exome sequencing only and therefore may not reflect the true breakpoints. Inheritance information is unavailable. The presence of this deletion was valid…
PIE_OGI656	Pierce/Bujakowska	1	F	African	Unknown	Ocular	CONE-ROD DYSTROPHY 2	120970	Deletion	1	226	0.3	Heterozygous	Unknown (parents not tested)	Autosomal dominant	6.61	chr19:47834312-47840923	1	CRX	3	Known	0	no							CRX: exons 2-4/4 (NM_000554.6)		Solved	1	1	1	1	1	1	1	KR/GL: 1A, 3A, 4C, 5G	0.45	VUS	SCV004034219		Phenotype expansion for late onset macular degeneration. 3 additional affected individuals with variant in CRX and late onset macular degeneration identified	A heterozygous deletion of exons 2-4 in CRX (NM_000554.6) was identified by exome sequencing in one individual with cone-rod retinal dystrophy ([GRCh 38] chr19:47834312_47840923x1). These breakpoints have been estimated by exome sequencing only and therefore may not reflect the true breakpoints. Inheritance information is unavailable. The patient phenotype is nonspecific, but is consistent with c…
PIE_OGI959	Pierce/Bujakowska	1	F	European	Unknown	Ocular	CONE-ROD DYSTROPHY 2	120970	Deletion	1	3077	0.9	Heterozygous	De novo	Autosomal dominant	629	chr19:47257435-47886413	15	CRX, BICRA, KPTN, etc	>100	Known	0	no									Solved	3	15	25	18	20	23	18	KR/GL: 1A, 3A, 4C, 4H, 5A-4C	0.3	VUS	SCV004034220			A confirmed de novo heterozygous deletion of 15 genes (https://genescout.omim.org/) was identified by exome sequencing in one individual with cone-rod retinal dystrophy ([GRCh 38] chr19:47257435_47886413x1). These breakpoints have been estimated by exome sequencing only and therefore may not reflect the true breakpoints. The patient phenotype is nonspecific, but is consistent with cases described…
PIE_OGI1815	Pierce/Bujakowska	1	M	European	Unknown	Ocular	Retinitis pigmentosa-12	600105	Deletion	0	101	0.42	Homozygous	Unknown (parents not tested)	Autosomal recessive	0.992	chr1:197438450-197439442	1	CRB1	1	Known	0.00092	no	exome reads visualisation	6.418	deletion	chr1:197435257-197441674	1	2	CRB1: exon 10/12 +part of exon 9 (NM_201253.3), out of frame		solved	1	1	1	1	1	1	1	KR/GL: 1A, 2E (PVS1), 3A, 4A-C	1.05	Pathogenic	SCV004034221		Very clean split reads and breakpoints fall within exome data, manual inspection of reads considered "validation method" here. Coordinates based on split reads: chr1:197435257-197441674	A homozygous deletion of part of exon 9 and exon 10 in CRB1 (NM_201253.3) was identified by exome sequencing in one individual with retinitis pigmentosa ([GRCh 38] chr1:197435257_197441674x0). These breakpoints have been estimated by exome sequencing only and therefore may not reflect the true breakpoints. Inheritance information is unavailable. The patient phenotype is nonspecific, but is consis…
PIE_OGI2325	Pierce/Bujakowska	1	F	African	Unknown	Ocular	Retinitis pigmentosa 38	613862	Deletion	0	3057	0.59	Homozygous	Each parent is heterozygous	Autosomal recessive	89.5	chr2:111940205-112029659	2	MERTK	19	Known	0.0006453	no							MERTK: exon 3-19/19 (NM_006343.3)		Solved	1	2	3	1	1	3	1	KR/GL: 1A, 2E (PVS1), 3A, 4A-C	1.13	Pathogenic	SCV004034222			A homozygous deletion of exons 3-19 in MERTK (NM_006343.3) was identified by exome sequencing in one individual with retinitis pigmentosa ([GRCh 38] chr2:111940205_112029659x0). These breakpoints have been estimated by exome sequencing only and therefore may not reflect the true breakpoints. Each copy of the variant was inherited from an unaffected heterozygous parent. The patient phenotype is no…
PIE_OGI237	Pierce/Bujakowska	1	F	European	Unknown	Ocular	Cone-rod dystrophy 13	608194	Duplication	3		0.47	Heterozygous	Compound heterozygous (duplication is maternally inherited and indel is paternally inherited)	Autosomal recessive	7.06	chr14:21287774-21294830	2	RPGRIP1	2	Known	0	yes	qPCR	Duplication	N/A	N/A			RPGRIP1: exons 2-3/25 (NM_020366.4)		Solved	1	2	1	1	1	2	1	GL: 1A, 2E (PVS1), 3A, 4A-C	0.98	Likely Pathogenic	SCV004034223	PMID 30072743	Deletion fragmented by GATK-gCNV. Likely the same event when looking at copy number plots.	A maternally inherited heterozygous duplication of exons 2-3 in RPGRIP1 (NM_020366.4) was identified by exome sequencing in one individual with cone-rod dystrophy in the compound heterozygous state, along with a variant of uncertain significance (p.Val1265GlyfsTer19 ) (Variation ID: 814009), ([GRCh 38] chr14:21287774_21294830x3)(PMID: 30072743). The presence of this duplication was validated by q…
PIE_OGI3056	Pierce/Bujakowska	1	M	European	Unknown	Ocular	CONE-ROD DYSTROPHY, X-LINKED, 3	300476	Deletion	0	1682	0.54	Hemizygous	Unknown (parents not tested)	X-linked	3.89	chrX:49222435-49226325	11	CACNA1F	6	Known	0	no							CACNA1F: exons 12-17/48 (NM_001256789.3), in frame		Solved	1	1	1	1	1	1	1	KR/GL: 1A, 2E (PVS1_moderate), 3A, X-linked flow chart	0.45	VUS	SCV004034224			A hemizygous deletion of exons 12-17/48 in CACNA1F (NM_001256789.3) was identified by exome sequencing in one male individual with cone-rod dystrophy ([GRCh 38] chrX:49222435_49226325x0). These breakpoints have been estimated by exome sequencing only and therefore may not reflect the true breakpoints. Inheritance information is unavailable. The patient phenotype is nonspecific, but is consistent …
PIE_OGI3004	Pierce/Bujakowska	1	F	European	Unknown	Ocular	Cone-rod dystrophy and hearing loss	617236	Deletion	1	265	0.5	Heterozygous	Unknown (parents not tested)	Autosomal recessive	7.77	chr9:78235965-78243734	1	CEP78	5	Known	0	no							CEP78: exons 1-5/17 (NM_001330691.2)		Solved	1	1	1	1	1	1	1	KR: 1A, 2E(PVS1), 3A, 4A-C	0.98	Likely Pathogenic	SCV004034225			A heterozygous deletion of exons 1-5 in CEP78 (NM_001330691.2) was identified by exome sequencing in one individual with cone-rod dystrophy and hearing loss in the compound heterozygous state, along with another likely pathogenic variant (p.Arg483Ter) (Variation ID: 1065756), ([GRCh 38] chr9:78235965_78243734x1). These breakpoints have been estimated by exome sequencing only and therefore may not…
BON_B17-41	Bonnemann	1	F	European	Yes	Neuromuscular	Myastenic syndrome, congenital, presynaptic, autosomal recessive	619461	Deletion	0	3077	0.67	Homozygous	Each parent is heterozygous	Autosomal recessive	170	chr1:202434559-202604719	2	SYT2, PPP1R12B	20	Known	0	yes	Targeted SYT2 aCGH	Deletion	NA	chr1:202596535-202605505	NA	NA	SYT2: 3-9/9 (NM_177402.5)	NA	Solved	1	2	2	2	2	4	2	KR: 1A, 2E (PVS1_strong), 3A, 4A-C	0.6	VUS	SCV004034226	PMID 32776697	Concordant phenotype (myasthenic syndrome), description of autosomal recessive inheritance (autosomal dominant was reported in literature). Targeted SYT2 array confirmed deletion encompassing SYT2: arr[GRCh37] 1q32.1(202565663_ 202574633)x0, but no validation of the whole deletion	A homozygous deletion of exons 3-9 in SYT2 (NM_177402.5) was identified by exome sequencing in one individual with congenital myopathy ([GRCh 38] chr1:202434559_202604719x0)(PMID: 32776697). The presence of this deletion was validated by targeted chromosomal microarray of the SYT2 gene. These breakpoints have been estimated by exome sequencing only and therefore may not reflect the true breakpoin…
BON_B17-86	Bonnemann	1	M	Asian	Unknown	Neuromuscular	Muscular dystrophy, Duchenne type	310200	Deletion	0	3077	0.68	Hemizygous	De novo	X-linked recessive	825	chrX:32216792-33041819	1	DMD	46	Known	0	yes	targeted array	Deletion					DMD: 2-43/79 (NM_004006.3), out of frame		Partially solved	1	1	5	1	3	4	1	KR/GL: 1A, 2E (PVS1_strong), 3A, XL scores	1.05	Pathogenic	SCV004034227		DMD deletion explains part of the patient's phenotype (muscular dystophy), but the patient's phenotype is too severe for DMD. There is likely a second disorder contributing to phenotype	A confirmed de novo hemizygous deletion of exons 2-43 in DMD (NM_004006.3) was identified by exome sequencing in one male with Duchenne muscular dystrophy ([GRCh 38] chrX:32216792_33041819x0). The presence of this deletion was validated by targeted chromosomal microarray of the DMD gene. These breakpoints have been estimated by exome sequencing only and therefore may not reflect the true breakpoi…
BON_B18_82	Bonnemann	1	F	European	Unknown	Neuromuscular	Muscular dystrophy, Duchenne type	310200	Deletion	1	155	0.83	Heterozygous	Unknown (parents not tested)	X-linked recessive	2.83	chrX:31929499-31932325	1	DMD	2	Known	0	yes	Sanger	Deletion	3.08	chrX:31929309-31932391	1	2	DMD: exons 46-47/79 (NM_004006.3), out of frame	No	Solved	1	1	1	1	1	1	1	KR/GL: 1A, 2E (PVS1), 3A, XL scoring	0.9	Likely Pathogenic	SCV004034228		Clinical team thought the proband was a manifesting carrier for DMD. Considered case solved.	A heterozygous deletion of exons 46-47 in DMD (NM_004006.3) was identified by exome sequencing and confirmed by Sanger sequencing in one female with Duchenne muscular dystrophy ([GRCh 38] chrX:31929309_31932391x1). Inheritance information is unavailable. The patient phenotype is nonspecific, but is consistent with cases described in the literature and/or published databases with overlapping varia…
WAL_MC34000	Walsh	1	F	European	No	Neurodevelopmental	Neurodevelopmental disorder with microcephaly, arthrogryposis, and structural brain anomalies	618622	Deletion	1	N/A	0.25	Heterozygous	Compound heterozygous (deletion is paternally inherited, missense is maternally inherited)	Autosomal recessive	275	chr2:130099219-130374931	6	SMPD4,VIS1 MZT2B, CCDC115, IMP4, PTPN18	>50	Known	0.00041	No							whole gene deletion of SMPD4.		Solved	2	7	27	8	9	27	8	KR: 1A, 2E (PVS1), 3A, 4A-C	1.28	Pathogenic	SCV004034229		Proband is homozygous for the c.981G>C missense variant. Deletion encompassing SMPD4 in trans of the missense variant in SMPD4	A paternally inherited heterozygous deletion of 7 genes (https://genescout.omim.org/), including SMPD4, was identified by exome sequencing in one individual with a neurodevelopmental disorder, microcephaly, arthrogryposis, and structural brain anomalies, in the compound heterozygous state, along with a variant of uncertain significance in SMPD4 (p.Lys327Asn) ([GRCh 38] chr2:130099219_130374931x1)…
WAL_MC38200	Walsh	1	F	Other	Unknown	multiple congenital anomalies	13q32.2-q34 deletion	609637	Deletion	1	3077	1	Heterozygous	De novo	Autosomal dominant	12647	chr13:98343655-110990677	35	ZIC2, COL4A1, COL4A2	>100	Known	0	no									Solved	14	35	127	42	82	122	41	GL: 1A, 2A, 3C, 5A (4C)	2.05	Pathogenic	SCV004034230		Proband has semilobar holoprosencephaly.	A confirmed de novo heterozygous deletion of 13q32.2-q34 encompassing 35 genes (https://genescout.omim.org/) was identified by exome sequencing of one individual with semilobar holoprosencephaly ([GRCh38] chr13:98343655_110990677x1). These breakpoints have been estimated by exome sequencing only and therefore may not reflect the true breakpoints. The patient phenotype is nonspecific, but is consi…
WAL_MC26800	Walsh	1	F	European	No	Neurodevelopmental/ multiple congenital anomalies	7q22.1 deletion	N/A	Deletion	1	3077	0.94	Heterozygous	De novo	Autosomal dominant	2269	chr7:98454022-100723798	61	TRRAP, ACTL6B, GNB2, etc	>100	Known	0	yes	Chromosomal microarray	Deletion		N/A					Solved	12	61	89	65	76	99	63	GL: 1A, 2H, 3C	1.05	Pathogenic	SCV004034231			A confirmed de novo heterozygous deletion of 7q22.1 encompassing 61 genes (https://genescout.omim.org/) was identified by exome sequencing and validated by chromosomal microarray in one individual with a neurodevelopmental disorder and multiple congenital anomalies ([GRCh38] chr7:98454022_100723798x1). These breakpoints have been estimated by exome sequencing and therefore may not reflect the tru…
WAL_CH5100	Walsh	2	M	European	No	Neurodevelopmental	X-linked syndromic intellectual disability	300749	Deletion	0	615	0.83	Hemizygous	De novo	X-linked	66.6	chrX:41786713-41853325	6	0.8	2	Known	0	No							CASK: exons 2-3/27 (NM_001367721.1), out of frame		Solved	1	6	1	1	1	1	1	KR: 1A, 2E (PVS1), 3A, XL scoring	1.05	Pathogenic	SCV004034232		Initially reported in females. LoF variants reported in males too in the literature.	A confirmed de novo hemizygous deletion of exons 2-3 in CASK (NM_001367721.1) was identified by exome sequencing in one male with X-linked syndromic intellectual disability ([GRCh 38] chrX:41786713_41853325x0). These breakpoints have been estimated by exome sequencing only and therefore may not reflect the true breakpoints. The patient phenotype is nonspecific, but is consistent with cases descri…
WAL_LIS6100	Walsh	1	M	Latino	Unknown	Neurodevelopmental	Sotos syndrome	117550	Deletion	1	2077	0.91	Heterozygous	Unknown (parents not tested)	Autosomal dominant	865	chr5:176447531-177312407	14	NSD1, SNCB, ect	>100	Known	0	No									Solved	3	14	21	16	18	21	16	GL: 1A, 2A, 3A, 4C	1.1	Pathogenic	SCV004034233			A heterozygous deletion of 14 genes (https://genescout.omim.org/) was identified by exome sequencing in one individual with Sotos syndrome ([GRCh 38] chr5:176447531_177312407x1). Inheritance information is unavailable. These breakpoints have been estimated by exome sequencing only and therefore may not reflect the true breakpoints. The patient phenotype is nonspecific, but is consistent with case…
WAL_MC16500	Walsh	1	F	Middle Eastern	No	Neurodevelopmental	6q21-q23.1 deletion	617831	Deletion	1	3077	1	Heterozygous	De novo	Autosomal dominant	16584	chr6:113857248-130442177	52	NUS1, CEP185L, PLN, GJA1	>100	Known	0	no									Solved	12	52	130	64	77	143	64	GL: 1A, 2A, 3C, 5A (4C)	2.05	Pathogenic	SCV004034234			A confirmed de novo heterozygous deletion of 6q21-q23.1 encompassing 52 genes (https://genescout.omim.org/) was identified by exome sequencing of one individual with a neurodevelopmental disorder ([GRCh38] chr6:113857248_130442177x1). These breakpoints have been estimated by exome sequencing only and therefore may not reflect the true breakpoints. The patient phenotype is nonspecific, but is cons…
WAL_BFP5000	Walsh	1	M	European	No	Neurodevelopmental	Chromosome 22q11.2 deletion syndrome	188400	Deletion	1	3077	0.89	Heterozygous	De novo	Autosomal dominant	2095	chr22:18985739-21081116	43	TBX1, SERPIND1, etc	>100	Known	0.0001383	yes	ddPCR	Deletion	N/A	N/A					Solved	13	43	84	44	58	88	42	KR: 1A, 2A, 3C, 5A(4C)	2.05	Pathogenic	SCV004034235		Proband has frontoparietal polymicrogyria. PMID 17036343: polymicrogyria reported in individuals with 22q11.2 deletion. *Deletion was validated by droplet digital PCR (ddPCR) and exact coordinates of the deletion are not available with this method.(1 probe, quatitative amplification, compared to controls	A confirmed de novo heterozygous deletion of 22q11.2 encompassing 43 genes (https://genescout.omim.org/) was identified by exome sequencing of one individual with frontoparietal polymicrogyria ([GRCh38] chr22:18985739_21081116x1). The presence of this deletion was validated by ddPCR. These breakpoints have been estimated by exome sequencing only and therefore may not reflect the true breakpoints.…
WAL_BFP6800	Walsh	1	F	European	No	multiple congenital anomalies	WARBURG MICRO SYNDROME 1	600118	Deletion	1	88	0.73	Heterozygous	Compound heterozygous	Autosomal recessive	2.48	chr2:135162318-135164794	2	RAB3GAP1	4	Known	0	yes	ddPCR	Deletion	N/A	N/A			RAB3GAP1: exon 20-23/24 (NM_012233.3), in frame		Solved	1	2	2	2	2	2	2	KR/GL: 1A, 2E (PVS1_strong), 3A, 4A-C	0.75	VUS	SCV004034236		Both SNV and CNv were validated. No exact CNV coordinates provided as ddPCR was used.	A heterozygous deletion of exons 20-23 in RAB3GAP1 (NM_012233.3) was identified by exome sequencing in one individual with Warburg micro syndrome, confirmed in trans with a likely pathogenic variant (p.Leu798ArgfsTer7) ([GRCh 38] chr2:135162318_135164794x1). The presence of this deletion was validated by ddPCR. These breakpoints have been estimated by exome sequencing only and therefore may not r…
WAL_CE1500	Walsh	1	M	European	Unknown	Neurodevelopmental	Chromosome 22q11.2 deletion syndrome	188400	Deletion	1	3077	0.89	Heterozygous	De novo	Autosomal dominant	2095	chr22:18985739-21081116	43	TBX1, SERPIND1, etc	>100	Known	0.0001383	yes	ddPCR	Deletion	N/A	N/A					Solved	13	43	84	44	58	88	42	KR: 1A, 2A, 3C, 5A(4C)	2.05	Pathogenic	SCV004034235		Proband has polymicrogyria. PMID 17036343: polymicrogyria reported in individuals with 22q11.2 deletion. Validated by ddPCR s no exact coordinates provided.	A confirmed de novo heterozygous deletion of 22q11.2 encompassing 43 genes (https://genescout.omim.org/) was identified by exome sequencing of one individual with frontoparietal polymicrogyria ([GRCh38] chr22:18985739_21081116x1). The presence of this deletion was validated by ddPCR. These breakpoints have been estimated by exome sequencing only and therefore may not reflect the true breakpoints.…
WAL_CE1600	Walsh	1	M	Middle Eastern	No	multiple congenital anomalies	Chromosome 22q11.2 deletion syndrome	188400	Deletion	1	3077	0.89	Heterozygous	De novo	Autosomal dominant	2095	chr22:18985739-21081116	43	TBX1, SERPIND1, etc	>100	Known	0.0001383	yes	FISH	Deletion	N/A	N/A					Solved	13	43	84	44	58	88	42	KR: 1A, 2A, 3C, 5A (4C)	2.05	Pathogenic	SCV004034235		Proband has polymicrogyria. PMID 17036343: polymicrogyria reported in individuals with 22q11.2 deletion. Validated by clinical team, coordinates not available.	A confirmed de novo heterozygous deletion of 22q11.2 encompassing 43 genes (https://genescout.omim.org/) was identified by exome sequencing of one individual with frontoparietal polymicrogyria ([GRCh38] chr22:18985739_21081116x1). The presence of this deletion was validated by ddPCR. These breakpoints have been estimated by exome sequencing only and therefore may not reflect the true breakpoints.…
WAL_CE600	Walsh	1	F	Other	Unknown	neurodevelopmental/multiple congenital anomalies	Chromosome 22q11.2 deletion syndrome	188400	Deletion	1	3077	0.89	Heterozygous	De novo	Autosomal dominant	2095	chr22:18985739-21081116	43	TBX1, SERPIND1, etc	>100	Known	0.0001383	yes	FISH	Deletion	N/A	N/A					Solved	13	43	84	44	58	88	42	KR: 1A, 2A, 3C, 5A (4C)	2.05	Pathogenic	SCV004034235		Proband has polymicrogyria. PMID 17036343: polymicrogyria reported in individuals with 22q11.2 deletion. Validated by clinical team, coordinates not available.	A confirmed de novo heterozygous deletion of 22q11.2 encompassing 43 genes (https://genescout.omim.org/) was identified by exome sequencing of one individual with frontoparietal polymicrogyria ([GRCh38] chr22:18985739_21081116x1). The presence of this deletion was validated by ddPCR. These breakpoints have been estimated by exome sequencing only and therefore may not reflect the true breakpoints.…
WAL_PMG7000	Walsh	1	M	Latino	Unknown	Neurodevelopmental/multiple congenital anomalies	Chromosome 22q11.2 deletion syndrome	188400	Deletion	1	3077	0.89	Heterozygous	Unknown (parents not tested)	Autosomal dominant	2095	chr22:18985739-21081116	43	TBX1, SERPIND1, etc	>100	Known	0.0001383	yes	ddPCR	Deletion	N/A	N/A					Solved	13	43	84	44	58	88	42	KR: 1A, 2A, 3C, 5G	2	Pathogenic	SCV004034235		Proband has polymicrogyria. PMID 17036343: polymicrogyria reported in individuals with 22q11.2 deletion. Validated by ddPCR, method does not provide coordinates.	A confirmed de novo heterozygous deletion of 22q11.2 encompassing 43 genes (https://genescout.omim.org/) was identified by exome sequencing of one individual with frontoparietal polymicrogyria ([GRCh38] chr22:18985739_21081116x1). The presence of this deletion was validated by ddPCR. These breakpoints have been estimated by exome sequencing only and therefore may not reflect the true breakpoints.…
WAL_PMG4000	Walsh	1	M	European	Unknown	Neurodevelopmental/multiple congenital anomalies	Chromosome 22q11.2 deletion syndrome	188400	Deletion	1	3077	0.89	Heterozygous	Unknown (parents not tested)	Autosomal dominant	2095	chr22:18985739-21081116	43	TBX1, SERPIND1, etc	>100	Known	0.0001383	yes	FISH	Deletion	N/A	N/A					Solved	13	43	84	44	58	88	42	GL: 1A, 2A, 3C, 5G	2	pathogenic	SCV004034235		proband has polymicrogyria. PMID 17036343: polymicrogyria reported in individuals with 22q11.2 deletion	A confirmed de novo heterozygous deletion of 22q11.2 encompassing 43 genes (https://genescout.omim.org/) was identified by exome sequencing of one individual with frontoparietal polymicrogyria ([GRCh38] chr22:18985739_21081116x1). The presence of this deletion was validated by ddPCR. These breakpoints have been estimated by exome sequencing only and therefore may not reflect the true breakpoints.…
WAL_CE1900	Walsh	1	M	European	No	Neurodevelopmental/multiple congenital anomalies	Chromosome 22q11.2 deletion syndrome	188400	Deletion	1	1664	0.89	Heterozygous	Unknown (parents not tested)	Autosomal dominant	2095	chr22:18985739-21081116	43	TBX1, SERPIND1, etc	>100	Known	0.0001383	yes	FISH	Deletion	N/A	N/A					Solved	13	43	84	44	58	88	42	GL: 1A, 2A, 3C, 5G	2	pathogenic	SCV004034235		proband has polymicrogyria. PMID 17036343: polymicrogyria reported in individuals with 22q11.2 deletion	A confirmed de novo heterozygous deletion of 22q11.2 encompassing 43 genes (https://genescout.omim.org/) was identified by exome sequencing of one individual with frontoparietal polymicrogyria ([GRCh38] chr22:18985739_21081116x1). The presence of this deletion was validated by ddPCR. These breakpoints have been estimated by exome sequencing only and therefore may not reflect the true breakpoints.…
WAL_MC41100	Walsh	1	F	Middle Eastern	Yes	Neurodevelopmental	8p23.1-p12 deletion	N/A	Deletion	1	3077	1	Heterozygous	Unknown (not maternally inherited, father not tested)	Autosomal dominant	17461	chr8:12,721,809-30,183,737	105	RHOBTB2, etc	>100	Known	0	yes	ddPCR	Deletion	N/A	N/A					Solved	28	105	192	109	132	212	108	GL:1A, 2H, 3C, 5G	1.15	Pathogenic	SCV004034237		Deletion confirmed by ddPCR, only 3MB validated, not the whole deletion.	A heterozygous deletion of 8p23.1-p12 encompassing 105 genes (https://genescout.omim.org/) was identified by exome sequencing of one individual with microcephaly and neurodevelopmental disorder ([GRCh38] chr8:12721809_30183737x1). The presence of this deletion was validated by ddPCR. These breakpoints have been estimated by exome sequencing only and therefore may not reflect the true breakpoints.…
WAL_PMG11900	Walsh	1	M	European	No	Multiple congenital anomalies	4q21 deletion	613509	Deletion	1	3077	1	Heterozygous	Unknown (parents not tested)	Autosomal dominant	20263	chr4:78825940-99089382	73	PRKG2, RASGEF1B, WDFY3, PKD2	>100	Known	0	yes	chromosomal microarray	Deletion	20334	chr4:79123548-99457773	77	>100		Yes, different number of genes	Solved	26	77	169	79	103	179	78	KR: 1A, 2A, 3C, 5G	2	Pathogenic	SCV004034238	PMID 18536050 (proband is LR07-256 in this paper)		A heterozygous deletion of 4q21 encompassing 77 genes (https://genescout.omim.org/) was identified by exome sequencing and confirmed by chromosomal microarray in one individual with multiple congenital anomalies ([GRCh38] chr4:79123548_99457773x1)(PMID: 18536050). Inheritance information is unavailable. The patient phenotype is nonspecific, but is consistent with cases described in the literature…
WAL_PMG7700	Walsh	1	F	Latino	Unknown	Multiple congenital anomalies	Trisomy 18	N/A	Duplication	3	3077	1	Heterozygous	De novo	Autosomal dominant	80089	chr18:158286-80247612	239	TGIF1, etc	>100	Known	0	no									Solved	72	239	658	259	390	681	258	KR: 1A, 3C, 5A (4C)	1.05	Pathogenic	Not applicable			Trisomy 18. Aneuploidy not submitted to ClinVar.
WAL_PMG300	Walsh	1	F	European	No	Neurodevelopmental	Xp22.11-p21.2 duplication	N/A	Duplication	3	2022	1	Heterozygous	De novo	X linked	9119	chrX:23730430-32849918	25	ARX, NR0B1, KLHL15 etc	>100	Known	0	yes	Karyotype	Duplication	N/A	N/A					Solved	9	25	74	32	79	79	32	GL: 1A, 2A, 3A, XL	1.3	Pathogenic	SCV004034239			A confirmed de novo heterozygous duplication of Xp22.11-p21.2 encompassing 25 genes (https://genescout.omim.org/) was identified by exome sequencing in one female with a neurodevelopmental disorder and polymicrogyria ([GRCh 38] chrX:23730430_32849918x3). The presence of this duplication was validated by karyotyping. These breakpoints have been estimated by exome sequencing only and therefore may …
WAL_ONE900	Walsh	1	F	Asian	Unknown	Multiple congenital anomalies	1q43-q44 deletion	612337	Deletion	1	3077	0.79	Heterozygous	De novo	Autosomal dominant	5698	chr1:243221458-248919110	25	ZBTB18, AKT3, HNRNPU, etc	>100	Known	0	yes	FISH	Deletion	N/A	N/A					Solved	6	25	127	77	86	131	74	GL: 1A, 2A, 3B, 5A (4C)	1.6	Pathogenic	SCV004034240		Subtelomeric FISH assay [46, XX, del(1)(q44) de novo.ish del (1)(wcp1+D1S3738-)]	A confirmed de novo heterozygous deletion of 1q43-q44 encompassing 25 genes (https://genescout.omim.org/) was identified by exome sequencing of one individual with multiple congenital anomalies ([GRCh38] chr1:243221458_248919110x1). The presence of this deletion was validated by FISH. The breakpoints have been estimated by exome sequencing only and therefore may not reflect the true breakpoints. …
WAL_DC2200	Walsh	1	F	African	Unknown	Neurodevelopmental	Lissencephaly, X-linked	300067	Deletion	1	711	0.56	Heterozygous	De novo	X-linked	82.4	chrX:111250820-111333251	2	DCX, CAPN6	12	Known	0	yes	ddPCR	Deletion	N/A	N/A			DCX: exons 4-7/7 (NM_001195553.2)		Solved	1	2	2	2	2	2	2	KR: 1A, 2E, 3A, XL score	1.2	Pathogenic	SCV004034241		validated by ddPCR, coordinates not provided by this method. validated in proband, absent from mother and from maternal grand-father.	A confirmed de novo heterozygous deletion of exons 4-7 in DCX (NM_001195553.2) was identified by exome sequencing of one female with lissencephaly ([GRCh 38] chrX:111250820_111333251x1). The presence of this deletion was validated by ddPCR. The breakpoints have been estimated by exome sequencing only and therefore may not reflect the true breakpoints. The patient phenotype is nonspecific, but is …
WAL_MC28100	Walsh	1	F	Middle Eastern	No	Neurodevelopmental/multiple congenital anomalies	Xp11.4 deletion	300749/300958	Deletion	1	2373	0.8	Heterozygous	De novo	X-linked	766	chrX:41333187-42099271	10	CASK, DDX3X	>50	Known	0	yes	ddPCR	Deletion	N/A	N/A					Solved	3	10	14	5	5	13	5	KR: 1A, 2A, 3A, XL score.	1.15	Pathogenic	SCV004034242			A confirmed de novo heterozygous deletion of Xp11.4 encompassing 10 genes (https://genescout.omim.org/) was identified by exome sequencing of one female with a neurodevelopmental disorder and multiple congenital anomalies ([GRCh38] chrX:41333187_42099271x1). These breakpoints have been estimated by exome sequencing only and therefore may not reflect the true breakpoints. The patient phenotype is …
WAL_MC4100	Walsh	1	F	European	No	Neurodevelopmental/multiple congenital anomalies	7q36.2q36.3 deletion	142945	Deletion	1	3077	1	Heterozygous	De novo	Autosomal dominant	4760	chr7:154446117-159206757	20	SHH	>100	Known	0	yes	FISH	Deletion	N/A	N/A					Solved	7	20	43	19	33	47	19	GL: 1A, 2A, 3A, 5A (4C)	1.15	Pathogenic	SCV004034243			A confirmed de novo heterozygous deletion of 7q36.2-q36.3 encompassing 20 genes (https://genescout.omim.org/) was identified by exome sequencing of one individual with neurodevelopmental disorder and multiple congenital anomalies ([GRCh38] chr7:154446117_159206757x1). The presence of this deletion was validated by FISH. The breakpoints have been estimated by exome sequencing only and therefore ma…
WAL_PS1400	Walsh	1	M	European	Unknown	Multiple congenital anomalies	6q26-q27 deletion	618709	Deletion	1	3077	1	Heterozygous	De novo	Autosomal dominant	9235	chr6:161349282-170584790	30	ERMARD, DLL1, etc	>100	Known	0	yes	FISH	Deletion	N/A	N/A					Solved	11	30	70	33	54	93	33	GL: 1A, 2A, 3B, 5A (4C)	1.6	Pathogenic	SCV004034244		validation: karyotype followed by targeted FISH (in 1996) [46,XY,del(6)(q25.3q27).ish del(6)(q27)(TBP-)]	A confirmed de novo heterozygous deletion of 6q26-q27 encompassing 30 genes (https://genescout.omim.org/) was identified by exome sequencing of one individual with neurodevelopmental disorder and multiple congenital anomalies ([GRCh38] chr6:161349282_170584790x1). This deletion was validated by karyotype followed by targeted FISH. These breakpoints have been estimated by exome sequencing only and…
SHE_1586	Sherr	1	M	European	Unknown	Neurodevelopmental	CHROMOSOME 1q43-q44 DELETION SYNDROME	612337	Deletion	1	1564	0.94	Heterozygous	De novo	Autosomal dominant	2630	chr1:242523991-245156781	11	ZBTB18, AKT3 etc	>100	Known	0	yes	qPCR	Deletion	3135	chr1:242164274-245299473	11	>100	NA	Yes, different number of exons (in PLD5 gene)	Solved	5	11	35	13	18	41	13	KR: 1A, 2A , 3A, 5A-4C	1.15	Pathogenic	SCV004034245	PMID 24098143	qPCR does not provide the breakpoints of a CNV but the size can be estimated based on the primers used. The coordinated suggested by PCR and provided in the Sherr paper are larger than the coordinates estimated by exome, so the coordinates by qPCR were used for curation.	A confirmed de novo heterozygous deletion of 1q43-q44 encompassing 11 genes (https://genescout.omim.org/) was identified by exome sequencing and confirmed by qPCR in one individual with chromosome 1p36 deletion syndrome ([GRCh38] chr1:242164274_245299473x1)(PMID: 24098143). The patient phenotype is nonspecific, but is consistent with cases described in the literature and/or published databases wi…
SHE_1775	Sherr	1	M	European	Unknown	Neurodevelopmental	Intellectual developmental disorder, autosomal dominant 22	612337	Deletion	1	462	0.71	Heterozygous	De novo	Autosomal dominant	4.45	chr1:244051186-244055631	1	ZBTB18	2	Known	0	no							ZBTB18: exons 1-2/2 (NM_205768.3)		Solved	1	1	1	1	1	1	1	GL: 1A, 2A, 3A	1.15	Pathogenic	SCV004034246			A confirmed de novo heterozygous deletion of exons 1-2 in ZBTB18 (NM_205768.3) was identified by exome sequencing of one individual with intellectual development disorder ([GRCh38] chr1:244051186_244055631x1). These breakpoints have been estimated by exome sequencing only and therefore may not reflect the true breakpoints. The patient phenotype is nonspecific, but is consistent with cases describ…
SHE_1865	Sherr	1	M	European	Unknown	Neurodevelopmental	Intellectual developmental disorder, autosomal dominant 44, with microcephaly	617061	Deletion	1	2891	0.91	Heterozygous	De novo	Autosomal dominant	14177	chr5:139386-14316841	47	TRIO, SDHA, etc	>100	Known	0	yes	Genome	Deletion	14310	chr5:9999-14320000	47	>100	NA	No	Solved	13	47	124	51	92	121	49	KR: 1A, 2A, 3C, 5A-4C	1.15	Pathogenic	SCV004034247		Deletion fragmented by gCNV into multiple CNVS. Likely the same underlying deletion based on TGG viewer plot. Confirmed by genome.	A confirmed de novo heterozygous deletion of 5p15.33-q31.3 encompassing 47 genes (https://genescout.omim.org/) was identified by exome sequencing and confirmed by genome sequencing in one individual with intellectual development disorder ([GRCh38] chr5:9999_14320000x1). The patient phenotype is nonspecific, but is consistent with cases described in the literature and/or published databases with o…
SHE_3306	Sherr	1	F	European	Unknown	Neurodevelopmental	WEISS-KRUSZKA SYNDROME	618619	Deletion	1	3077	1	Heterozygous	De novo	Autosomal dominant	5907	chr9:102995214-108903040	16	ZNF462, etc	>100	Known	0	yes	Chromosomal microarray	Deletion	6149	chr9:102752834-108901766	16	>100		No	Solved	8	16	56	24	29	63	24	KR: 1A, 2A, 3A, 5A-4C	1.15	Pathogenic	SCV004034248		Called by gCNV as 2 separate deletions on chr 9 but same event based on TGG viewer. ZNF462 and Weiss-Kruszka syndrome curated by ClinGen as definitive gene-disease relationship. Known gene for phenotype	A confirmed de novo heterozygous deletion of 9q31.1-q31.2 encompassing 16 genes (https://genescout.omim.org/) was identified by exome sequencing of one individual with Weiss-Kruszka syndrome ([GRCh38] chr9:102995214_108903040x1). These breakpoints have been estimated by exome sequencing only and therefore may not reflect the true breakpoints. The patient phenotype is nonspecific, but is consisten…
SHE_3083	Sherr	1	F	European	Unknown	Neurodevelopmental	Mirror movements 1 and/or agenesis of the corpus callosum	157600	Deletion	1	473	0.82	Heterozygous	De novo	Autosomal dominant	183	chr18:53157259-53340005	1	DCC	8	Known	0	yes	Chromosomal microarray	Deletion		N/A			DCC: 8-15/28 (NM_005215.4), in frame (deleted exons are a multiple of 3, but >10% of protein removed)		Solved	1	2	2	1	2	2	1	KR/GL: 1A, 2E (PVS1-Strong), 3A, 5A-4C.	0.6	VUS	SCV004034249			A confirmed de novo heterozygous deletion of exons 8-15 in DCC (NM_005215.4) was identified by exome sequencing of one individual with partial agenesis of the corpus callosum and polymicrogyria ([GRCh38] chr18:53157259_53340005x1). These breakpoints have been estimated by exome sequencing only and therefore may not reflect the true breakpoints. The patient phenotype is nonspecific, but is consist…
SHE_2466	Sherr	1	F	European	Unknown	Neurodevelopmental	PHELAN-MCDERMID SYNDROME	606232	Deletion	1	3077	0.94	Heterozygous	De novo	Autosomal dominant	983	chr22:49757859-50740457	29	SHANK3, etc	>100	Known	0	no									Solved	10	29	43	36	39	42	35	KR: 1A, 2A, 3B, 5A-4C.	1.6	Pathogenic	SCV004034250		SHANK3 deletion is a known cause of neurodevelopmental disorder.	A confirmed de novo heterozygous deletion of 22q13.33 encompassing 29 genes (https://genescout.omim.org/) was identified by exome sequencing of one individual with Phelan-McDermind syndrome ([GRCh38] chr22:49757859_50740457x1). These breakpoints have been estimated by exome sequencing only and therefore may not reflect the true breakpoints. The patient phenotype is nonspecific, but is consistent …
SHE_2903	Sherr	2	F, M	European	Unknown	Neurodevelopmental	PHELAN-MCDERMID SYNDROME	606232	Deletion	1	3077	0.94	Heterozygous, heterozygous	De novo (germline mosaicism?)	Autosomal dominant	983	chr22:49757859-50740457	29	SHANK3, etc	>100	Known	0	no									Solved	10	29	43	36	39	42	35	KR: 1A, 2A, 3B, 5A-4C.	1.6	Pathogenic	SCV004034250		SHANK3 deletion is a known cause of neurodevelopmental disorder. Copy number appears normal in parents. Germline mosaicism to explain 2 affected child with the deletion?	A confirmed de novo heterozygous deletion of 22q13.33 encompassing 29 genes (https://genescout.omim.org/) was identified by exome sequencing of one individual with Phelan-McDermind syndrome ([GRCh38] chr22:49757859_50740457x1). These breakpoints have been estimated by exome sequencing only and therefore may not reflect the true breakpoints. The patient phenotype is nonspecific, but is consistent …
SHE_1623	Sherr	1	F	European	Unknown	Neurodevelopmental	COFFIN-SIRIS SYNDROME 1	135900	Deletion	1	3077	0.87	Heterozygous	De novo	Autosomal dominant	7610	Chr6:150905553-158511926	27	ARID1B, etc	>100	Known	0	yes	Chromosomal microarray/FISH	Deletion		N/A					Solved	6	28	72	29	38	75	29	KR: 1A, 2A, 3B, 5A-4C.	1.15	Pathogenic	SCV004034251		Known gene for phenotype	A confirmed de novo heterozygous deletion of 6q25.1-q25.3 encompassing 28 genes (https://genescout.omim.org/) was identified by exome sequencing of one individual with Coffin-Siris syndrome ([GRCh38] chr6:150905553_158511926x1). These breakpoints have been estimated by exome sequencing only and therefore may not reflect the true breakpoints. The patient phenotype is nonspecific, but is consistent…
SHE_1130	Sherr	1	M	European	Unknown	Neurodevelopmental	ANGELMAN SYNDROME	105830	Deletion	1	3077	0.61	Heterozygous	De novo	Autosomal dominant	4710	chr15:23565636-28280385	22	UBE3A, OCA2, MAGEL2, etc	>100	Known	0	yes	qPCR	Deletion	4997	chr15:20966971-25963714	22	>100	N/A	no	Solved	4	22	183	32	120	184	19	KR: 1A, 2A, 3A, 5A-4C.	1.15	Pathogenic	SCV004034252		Known 15q11.2-q13 deletion associated with Angelman. qPCR does not provide the breakpoints of a CNV but the size can be estimated based on the primers used. The coordinated suggested by PCR are slighlty larger than the coordinates estimated by exome, so the coordinates by qPCR were used for curation.	A confirmed de novo heterozygous deletion of 15q11.2-12 encompassing 22 genes (https://genescout.omim.org/) was identified by exome sequencing and confirmed by qPCR in one individual with Angelman syndrome ([GRCh38] chr15:20966971_25963714x1). These breakpoints have been estimated by qPCR and therefore may not reflect the true breakpoints. The patient phenotype is nonspecific, but is consistent w…
SHE_1187	Sherr	1	F	Unknown	Unknown	Neurodevelopmental	CHROMOSOME 1q43-q44 DELETION SYNDROME	612337	Deletion	1	3077	1	Heterozygous	De novo	Autosomal dominant	11588	chr1:237330781-248919110	38	HNRNPU, ZBTB18, etc	>500	Known	0	yes	qPCR	Deletion	11790	chr1:235215476-247005888	43	>500	N/A	Yes, different number of genes	Solved	17	43	124	49	63	145	48	KR: 1A, 2A, 3C, 5A-4C	1.15	Pathogenic	SCV004034253	PMID 24098143	known locus for NDD. qPCR does not provide the breakpoints of a CNV but the size can be estimated based on the primers used. The coordinated suggested by PCR and provided in the Sherr paper are slighlty larger than the coordinates estimated by exome, so the coordinates by qPCR were used for curation.	A confirmed de novo heterozygous deletion of 1q43-q44 encompassing 43 genes (https://genescout.omim.org/) was identified by exome sequencing and confirmed by qPCR in one individual with chromosome 1q43-q44 deletion syndrome ([GRCh38] chr1:235215476_247005888x1)(PMID: 24098143). These breakpoints have been estimated by qPCR and therefore may not reflect the true breakpoints. The patient phenotype …
SHE_1351	Sherr	1	M	European	Unknown	Neurodevelopmental	17p13.3 duplication syndrome	613215	Duplication	3	3077	0.99	Heterozygous	De novo	Autosomal dominant	11120	chr17:142692-11263624	210	LIS1, DLG4, YWHAE, PAFAH1B1, etc	>500	Known	0	yes	qPCR	Duplication	11292	chr17:165730-11404096	210	>500	N/A	no	Solved	60	210	334	243	295	337	232	KR/GL: 1A, 2A, 3C, 5A-4C	2.05	Pathogenic	SCV004034254	PMID 24098143	Known locus for NDD. PMID: 29628935 (“Neurodevelopmental Genetic Diseases Associated With Microdeletions and Microduplications of Chromosome 17p13.3). qPCR does not provide the breakpoints of a CNV but the size can be estimated based on the primers used. The coordinated suggested by PCR and provided in the Sherr paper are slighlty larger than the coordinates estimated by exome, so the coordinates…	A confirmed de novo heterozygous duplication of 17p13.3 encompassing 210 genes (https://genescout.omim.org/) was identified by exome sequencing and confirmed by qPCR in one individual with chromosome 17p13.3 duplication syndrome ([GRCh38] chr17:165730_11404096x3)(PMID: 24098143). These breakpoints have been estimated by qPCR and therefore may not reflect the true breakpoints. The patient phenotyp…
SHE_1616	Sherr	1	M	European	Unknown	Neurodevelopmental	20q13.3 microdeletion syndrome	None	Deletion	1	3077	0.91	Heterozygous	De novo	Autosomal dominant	1090	chr20:63178403-64272328	32	EEF1A2, KCNQ2, CHRNA4, etc	>100	Known	0	yes	qPCR	Deletion	1179	chr20:62632017-63794804	33	>100	N/A	Yes, different number of genes	Solved	6	33	52	33	47	50	32	KR: 1A, 2A, 3B, 5A-4C.	1.15	Pathogenic	SCV004034255	PMID 24098143	NOTE: 20q13.33 microdeletion syndrome appears to be a well-established genomic disorder though there is no OMIM ID associated with it. (PMID 26030193, 20805988).qPCR does not provide the breakpoints of a CNV but the size can be estimated based on the primers used. The coordinated suggested by PCR and provided in the Sherr paper are slighlty larger than the coordinates estimated by exome, so the c…	A confirmed de novo heterozygous deletion of 20q13.3 encompassing 33 genes (https://genescout.omim.org/) was identified by exome sequencing and confirmed by qPCR in one individual with chromosome 20q13.3 microdeletion syndrome ([GRCh38] chr20:62632017_63794804x1)(PMID: 24098143). These breakpoints have been estimated by qPCR and therefore may not reflect the true breakpoints. The patient phenotyp…
SHE_1650	Sherr	1	F	European	Unknown	Neurodevelopmental	1q42q44 deletion	None	Deletion	1	3077	1	Heterozygous	De novo	Autosomal dominant	13470	chr1:230178121-243646135	52	AKT3, etc	>100	Known	0	yes	Chromosomal microarray	Deletion		N/A					Solved	25	53	150	63	88	175	62	KR: 1A, 2A, 3C, 5A-4C.	1.15	Pathogenic	SCV004034256		Several papers have described AKT3 deletions in associated with microcephaly. PMID17668379 and PMID 21800092 reviewed 1q43-1q44 deletions in patients with microcephaly (MIC), agenesis of the corpus callosum (ACC) and seizures (SZR). Although these papers support a role for deletion of AKT3 as a cause of the microcephaly phenotype, more evidence at the intragenic level is required to conclude that…	A confirmed de novo heterozygous deletion of 1q42q-q44 encompassing 53 genes (https://genescout.omim.org/) was identified by exome sequencing in one individual with global developmental delay and hypoplasia of the corpus callosum ([GRCh38] chr1:230178121_243646135x1). These breakpoints have been estimated by exome sequencing only and therefore may not reflect the true breakpoints. The patient phe…
SHE_1843	Sherr	1	F	European	Unknown	Neurodevelopmental	8p23p21 deletion	None	Deletion	1	103	1	Heterozygous	De novo	Autosomal dominant	23410	chr8:449893-23854904	119	RHOBTB2, GATA4, etc	>500	Known	0	yes	Chromosomal microarray	Deletion		N/A					Solved	31	119	315	162	181	347	151	KR: 1A, 2A, 3C, 5A-4C.	1.15	Pathogenic	SCV004034257		Very large deletion, mosaic suspected. Large duplication (8:24293972-39455602) on chr 8 also suspected, but gCNV plot does not look convincing. 8p23 locus reported with brain malformations and GDD (PMID 20683985, 18642362). More than 50 cases in literature. this the most common recurrent genomic region in patients with ACC (2% in Sherr cohort)	A confirmed de novo heterozygous deletion of 8p23-p21 encompassing 119 genes (https://genescout.omim.org/) was identified by exome sequencing in one individual with agenesis of corpus callosum ([GRCh38] chr8:449893_23854904x1). These breakpoints have been estimated by exome sequencing only and therefore may not reflect the true breakpoints. The patient phenotype is nonspecific, but is consistent …
SHE_1970	Sherr	1	F	Other	Unknown	Neurodevelopmental	14q32 deletion	None	Deletion	1	3077	1	Heterozygous	De novo	Autosomal dominant	4611	chr14:102263440-106874929	53	PACS2, etc	>500	Known	0	yes	Chromosomal microarray	Deletion		N/A					Solved	19	53	284	142	162	286	51	KR: 1A,2H, 3C, 5A (4C)	1.2	Pathogenic	SCV004034258			A confirmed de novo heterozygous deletion of 14q32 encompassing 53 genes (https://genescout.omim.org/) was identified by exome sequencing in one individual with partial agenesis of corpus callosum ([GRCh38] chr14:102263440_106874929x1). These breakpoints have been estimated by exome sequencing only and therefore may not reflect the true breakpoints. The patient phenotype is nonspecific, but is co…
SHE_3136	Sherr	1	F	European	Unknown	Neurodevelopmental	Brain malformations with or without urinary tract defects	613735	Deletion	1	3077	0.82	Heterozygous	De novo	Autosomal dominant	1788	chr1:61077177-62865614	9	NF1A	>100	Known	0	no									Solved	3	9	21	9	13	21	9	GL: 1A, 2A, 3A, 5A (4C)	1.15	Pathogenic	SCV004034259			A confirmed de novo heterozygous deletion of 1p31.2 encompassing 9 genes (https://genescout.omim.org/) was identified by exome sequencing in one individual with agenesis of corpus callosum and global developmental delay ([GRCh38] chr1:61077177_62865614x1). These breakpoints have been estimated by exome sequencing only and therefore may not reflect the true breakpoints. The patient phenotype is no…
SHE_3143	Sherr	1	F	European	Unknown	Neurodevelopmental	Coffin-Siris syndrome 1	135900	Deletion	1	80	0.87	Heterozygous	De novo	Autosomal dominant	75.2	chr6:157036218-157111403	3	ARID1B	6	Known	0	yes	Chromosomal microarray	Deletion	75.2	chr6:157036218-157111403			ARID1B: exon 5-6/20 (NM_001374828.1), out of frame	No	Solved	1	3	1	1	1	1	1	GL:1A, 2E (PVS1), 3A, 5A (4C)	1.05	Pathogenic	SCV004034260			A confirmed de novo heterozygous deletion of exons 5-6 in ARID1B (NM_001374828.1) was identified by exome sequencing in one individual with agenesis of corpus callosum and global developmental delay ([GRCh38] chr6:157036218_157111403x1). These breakpoints have been estimated by exome sequencing only and therefore may not reflect the true breakpoints. The patient phenotype is nonspecific, but is c…
SHE_3196	Sherr	1	M	Other	Unknown	Neurodevelopmental	7q33q36.3 duplication	NA	Duplication	3	3077	1	Heterozygous	De novo	Autosomal dominant	21882	chr7:137463392-159345973	137	SHH, etc	>100	NA	0	no									Solved	34	137	401	234	271	429	163	GL: 1A, 2H, 3C	1.05	Pathogenic	SCV004034261			A confirmed de novo heterozygous duplication of 7q33-q36.3 encompassing 137 genes (https://genescout.omim.org/) was identified by exome sequencing in one individual with hypoplasia of the corpus callosum and global developmental delay ([GRCh38] chr7:137463392_159345973x3). These breakpoints have been estimated by exome sequencing only and therefore may not reflect the true breakpoints. The patien…
SHE_3234	Sherr	1	F	Other	Unknown	Neurodevelopmental	7q34q36.3 duplication	NA	Duplication	3	3077	1	heterozygous	De novo	Autosomal dominant	20613	chr7:138620939-159233475	132	SHH, etc	>100	NA	0	yes	Chromosomal microarray	Duplication		N/A					Solved	33	132	389	230	264	414	159	GL: 1A, 2H, 3C	0.9	Likely pathogenic	SCV004034262			A confirmed de novo heterozygous duplication of 7q34-q36.3 encompassing 132 genes (https://genescout.omim.org/) was identified by exome sequencing in one individual with agenesis of the corpus callosum ([GRCh38] chr7:138620939_159233475x3). These breakpoints have been estimated by exome sequencing only and therefore may not reflect the true breakpoints. The patient phenotype is nonspecific. There…
SHE_3230	Sherr	1	F	European	Unknown	Neurodevelopmental	Trisomy 4p	NA	Duplication	3	1660	1	Heterozygous	De novo	Autosomal dominant	49062	chr4:1-49062177	185	FGFR3, NSD2, etc	>100	Known	0	yes	Chromosomal microarray	Duplication		N/A					Solved	53	185	454	229	306	484	223	GL: 1A, 2H, 3C, 5A (4C)	1.05	Pathogenic	SCV004034263			A confirmed de novo heterozygous duplication of 4p16.3-p11 encompassing 185 genes (https://genescout.omim.org/) was identified by exome sequencing in one individual with a neurodevelopmental disorder and agenesis of corpus callosum ([GRCh38] chr4:1_49062177x3). These breakpoints have been estimated by exome sequencing only and therefore may not reflect the true breakpoints. The patient phenotype …
SHE_3142	Sherr	1	F	European	Unknown	Neurodevelopmental	4p16.3p13 duplication	NA	Duplication	3	1849	1	Heterozygous	De novo	Autosomal dominant	40058	chr4:2904667-42963232	127		>100	Known	0	yes	Chromosomal microarray	Duplication		N/A					Solved	34	125	353	161	228	369	157	GL: 1A, 2H, 3C, 5A (4C)	1.05	Pathogenic	SCV004034264			A confirmed de novo heterozygous duplication of 4p16.3-p13 encompassing 127 genes (https://genescout.omim.org/) was identified by exome sequencing in one individual with agenesis of corpus callosum ([GRCh38] chr4:2904667_42963232x3). These breakpoints have been estimated by exome sequencing only and therefore may not reflect the true breakpoints. The patient phenotype is nonspecific, but is consi…
SHE_3240	Sherr	1	M	European	Unknown	Neurodevelopmental/multiple congenital anomalies	Trisomy 4p	NA	Duplication	3	3077	0.99	Heterozygous	Unknown (not maternally inherited, father not tested)	Autosomal dominant	56987	chr4:85624-57073230	219	CTBP1, etc	>100	Known	0	yes	Chromosomal microarray	Duplication	56955	chr4:85634-57041031 (hg19)	219	>100		no	Solved	67	219	536	265	353	568	257	GL: 1A, 2H, 3C, 5G	1	Pathogenic	SCV004034265			A heterozygous duplication of 4p16.3-q12 encompassing 219 genes (https://genescout.omim.org/) was identified by exome sequencing in one individual with partial agenesis of corpus callosum, moderate global developmental delay, and multiple congenital anomalies ([GRCh38] chr4:85624_57073230x3). These breakpoints have been estimated by exome sequencing only and therefore may not reflect the true bre…
SHE_3357	Sherr	1	M	European	Unknown	Neurodevelopmental	3q13.31 deletion syndrome	615433	Deletion	1	3077	1	Heterozygous	De novo	Autosomal dominant	30794	chr3: 93979547-124774010	133	ZBTB20	>100	Known	0	yes	Chromosomal microarray	Deletion		N/A					Solved	30	133	317	159	211	336	156	GL:1A, 2H, 3C, 5A (4C)	1.2	Pathogenic	SCV004034266			A confirmed de novo heterozygous deletion of 3p25.2-q11.1 encompassing 133 genes (https://genescout.omim.org/) was identified by exome sequencing in one individual with agenesis of corpus callosum and global developmental delay ([GRCh38] chr3:93979547_124774010x1). These breakpoints have been estimated by exome sequencing only and therefore may not reflect the true breakpoints. The patient phenot…
SHE_1797	Sherr	1	M	European	Unknown	Neurodevelopmental	8q23.3-q24.23 duplication	NA	Duplication	3	3077	1	Heterozygous	De novo	Autosomal dominant	20020	chr8:115586904-135607135	71	RAD21 etc	>100	Known	0	no									Solved	19	72	165	68	122	181	67	GL: 1A, 2H, 3C, 5A (4C)	1.05	Pathogenic	SCV004034267			A confirmed de novo heterozygous duplication of 8q23.3-q24.23 encompassing 72 genes (https://genescout.omim.org/) was identified by exome sequencing in one individual with agenesis of corpus callosum ([GRCh38] chr8:115586904_135607135x3). These breakpoints have been estimated by exome sequencing only and therefore may not reflect the true breakpoints. The patient phenotype is nonspecific, but is …
SHE_3408	Sherr	1	M	European	Unknown	Neurodevelopmental	Chromosome 5q14.3 deletion syndrome	613443	Deletion	1	3077	1	Heterozygous	De novo	Autosomal dominant	5595	chr5:88189536-93784597	9	MEF2C, NR2F1	>100	Known	0	yes	Chromosomal microarray	Deletion		N/A					Solved	3	9	36	11	23	35	11	KR: 1A, 2A, 3A, 5A (4C).	1.15	Pathogenic	SCV004034268			A confirmed de novo heterozygous deletion of 5q14.3-q15 encompassing 9 genes (https://genescout.omim.org/) was identified by exome sequencing in one individual with intellectual disability ([GRCh38] chr5:88189536_93784597x1). These breakpoints have been estimated by exome sequencing only and therefore may not reflect the true breakpoints. The patient phenotype is nonspecific, but is consistent wi…
SHE_1753	Sherr	1	F	European	Unknown	Neurodevelopmental	HYPOGONADOTROPIC HYPOGONADISM 2 WITH OR WITHOUT ANOSMIA	147950	Deletion	1	3077	0.52	Heterozygous	De novo	Autosomal dominant	2500	chr8:36784227-39285015	23	FGFR1, etc	>100	Known	0	yes	Long-read genome sequencing	Deletion	714	chr8:37,814,644-38,528,889	13	>100		Yes (different number of genes)	Solved	4	13	21	15	16	20	15	GL: 1A, 2A, 3A, 5A (4C)	1.15	Pathogenic	SCV004034269			A confirmed de novo heterozygous deletion of 8p11.23-p11.22 encompassing 13 genes (https://genescout.omim.org/) was identified by exome sequencing and confirmed by long-read genome sequencing in one individual with hypogonadotropic hypogonadism ([GRCh38] chr8:37814644_38528889x1). The patient phenotype is nonspecific, but is consistent with cases described in the literature and/or published datab…
SHE_1833	Sherr	1	F	European	Unknown	Neurodevelopmental	1q43-q44 deletion	612337	Deletion	1	3077	1	Heterozygous	De novo	Autosomal dominant	4338	chr1:242520315-246857912	15	AKT3, ZBTB18, HNRNPU, etc	>100	Known	0	yes	Chromosomal microarray	Deletion		N/A					Solved	5	15	47	25	18	49	18	GL: 1A, 2A, 3A, 5A (4C)	1.15	Pathogenic				A confirmed de novo heterozygous deletion of 1q43-q44 encompassing 15 genes (https://genescout.omim.org/) was identified by exome sequencing of one individual with a neurodevelopmental disorder ([GRCh38] chr1:242520315-246857912x1). The presence of this deletion was confirmed by chromosomal microarray. The breakpoints have been estimated by exome sequencing only and therefore may not reflect the …
SHE_3375	Sherr	1	F	European	Unknown	Neurodevelopmental	1q43-q44 deletion	612337	Deletion	1	3077	1	Heterozygous	De novo	Autosomal dominant	8767	chr1:239907336-248919110	36	AKT3, ZBTB18, etc	>100	Known	0	No									Solved	10	36	159	101	90	174	87	GL: 1A, 2A, 3B, 5A (4C)	2.05	Pathogenic				A confirmed de novo heterozygous deletion of 1q43-q44 encompassing 36 genes (https://genescout.omim.org/) was identified by exome sequencing of one individual with a neurodevelopmental disorder ([GRCh38] chr1:239907336-248919110x1). The breakpoints have been estimated by exome sequencing only and therefore may not reflect the true breakpoints. The patient phenotype is nonspecific, but is consiste…
MAN_0618	Manton Center (Agrawal/Wojcik)	1	M	Latino	No	Neurodevelopmental	Optic atrophy 10 with or without ataxia, mental retardation, and seizures	616732	Deletion	1	815	0.39	Heterozygous	Compound heterozygous (deletion is maternally inherited and missense is paternally inherited)	Autosomal recessive	110	chr6:106539306-106649299	5	CRYBG1, RTN4IP1, QRSL1, FEA, LAKLG	30	Known	0	no							Whole gene deletion of RTN4IP1		solved	2	5	5	3	3	5	3	GL: 1A, 2E (PVS1), 3A, 4A-C	0.98	Likely pathogenic	SCV004034270	PMID 33037779	Proband is homozygous for the c.263T>G missense variant. Deletion encompassing RTN4IP1 in trans of the missense variant in RTN4IP1	A confirmed maternally inherited heterozygous deletion of 5 genes (https://genescout.omim.org/), including RTN4IP1, was identified by exome sequencing in one individual with optic atrophy in the compound heterozygous state, along with a variant of uncertain significance (p.Val88Gly) (Variation ID: 916015), ([GRCh 38] chr6:106539306_106649299x1) (PMID: 33037779). These breakpoints have been estima…
MAN_1049	Manton Center (Agrawal/Wojcik)	1	M	European	No	Neurodevelopmental	Angelman Syndrome	105830	Deletion	1	225	0.87	Heterozygous	Maternally inherited (imprinted locus)	Autosomal dominant	3.06	chr15:25353936-25356994	4	UBE3A, COL1AR, SNHG14,	4	Known	0	yes	chromosomal microarray	Deletion	3.02	chr15:25354042-25357067	4	4	UBE3A: exon 8-11/13 (NM_130839.5), out of frame	No	Solved	1	4	2	1	2	1	1	GL: 1A, 2E (PVS1), 3A, 5G	1	Pathogenic	SCV004034271			A confirmed maternally inherited heterozygous deletion of exons 8-11 in UBE3A (NM_130839.5) was identified by exome sequencing and confirmed by targeted chromosomal microarray in one individual with Angelman syndrome ([GRCh 38] chr15:25354042_25357067x1). The patient phenotype is nonspecific, but is consistent with cases described in the literature and/or published databases with overlapping vari…
MAN_1451	Manton Center (Agrawal/Wojcik)	1	F	Unknown	Unknown	Neurodevelopmental	INTELLECTUAL DEVELOPMENTAL DISORDER WITH SPEECH DELAY, AUTISM, AND DYSMORPHIC FACIES; IDDSADF	618672	Deletion	1	1217	0.4	Heterozygous	De novo	Autosomal dominant	9.23	chr19:54152129-54161358	8	CNOT3, LENG1, TMC4, KIR2DL2, KIR2DS1, KIR2DS3, KIR2DS5, LILRA3, KIR2DS2	13	Known	0	No							CNOT3: exons 14-18/18 (NM_014516.4)		Solved	1	2	3	3	3	3	3	GL: 1A, 3A, 4C, 5A (4C)	1.05	Pathogenic	SCV004034272			A confirmed de novo heterozygous deletion of exon 14-18 in CNOT3 (NM_014516.4) was identified by exome sequencing in one individual with intellectual developmental disorder with speech delay, autism, and dysmorphic facies ([GRCh 38] chr19:54152129_54161358x1). These breakpoints have been estimated by exome sequencing only and therefore may not reflect the true breakpoints. The patient phenotype i…
859-97835206	Donald	1	F	European	Unknown	Neurodevelopmental	6q22.1-q23.2 deletion	617831	Deletion	1	3077	1	Heterozygous	De novo	Autosomal dominant	17950	Chr6:115941808-133892653	72	NUS1, CEP85L, GJA1, EYA4, etc	>100	Known	0	yes	chromosomal microarray	Deletion	19021	chr6:114908883-133929952	72	>100		No	Solved	17	72	169	85	105	185	84	KR: 1A, 2A, 3C, 5A(4C).	2.05	Pathogenic	SCV002568409.1		Deletion called by gCNV with defrag warning. Coordinates called by gCNV seem accurate based on TGG viewer plot.	A confirmed de novo heterozygous deletion of 6q22.1q23.2 ([GRCh38] 115941808_133892653x1) encompassing 184 genes was identified by whole exome sequencing of one individual with intellectual development disorders and seizures via a collaborative study between the Broad Institute's Center for Mendelian Genomics and the Neurodev Study (https://www.neurodevproject.org/). There is complete overlap wit…
859-85638884	Donald	1	M	African	No	Neurodevelopmental	Chromosome 16p11.2 deletion syndrome	611913	Deletion	1	3077	0.91	Heterozygous	De novo	Autosomal dominant	525	Chr16:29663598-30188229	26	PRRT2, TBX6	>100	Known	0.0001462	yes	chromosomal microarray	Deletion	582	chr16:29623890-30206107	28	>100		yes, different number of genes	Solved	6	28	38	30	32	36	30	KR: 1A, 2A, 3B, 5A(4C)	1.6	Pathogenic	SCV002568412.1			A confirmed de novo heterozygous deletion of 16p11.2 ([GRCh38] 29663598_30188229x1) encompassing 30 genes was identified by whole exome sequencing of one individual with autism, delayed speech and language development, global developmental delay and abnormal social behavior via a collaborative study between the Broad Institute's Center for Mendelian Genomics and the Neurodev Study (https://www.ne…
859-44770029	Donald	1	F	Other	Unknown	Neurodevelopmental	Chromosome 18q deletion syndrome	601808	Deletion	1	3077	1	Heterozygous	De novo	Autosomal dominant	18757	Chr18:61490305-80247612	52	TSHZ1, etc	>100	Known	0	yes	chromosomal microarray	Deletion	19768	chr18:60488841-80256699	53			yes, different number of genes	Solved	12	53	130	58	86	137	58	KR: 1A, 2B, 3C, 4C, 5A(4C).	1.45	Pathogenic	SCV002568413.1		3 del on chr 18 called by gCNV with fragmentation warning. Likely the same underlying deletion based on TGG viewer plot, fragmented by gCNV.	A confirmed de novo heterozygous deletion of 18q21.33-q23 ([GRCh38]61,490,305_80,247,612x1) encompassing 129 genes was identified by whole exome sequencing of one individual with global developmental delay, delayed speech and language development, dystonia, delayed gross and fine motor development, steppage gait, and abnormal social behavior via a collaborative study between the Broad Institute's…
859-41524687	Donald	1	F	Other	Unknown	Neurodevelopmental	Chromosome 22q11.2 microduplication syndrome	608363	Duplication	3	3077	0.92	Heterozygous	De novo	Autosomal dominant	2100	Chr22:18985739-21081116	43	TBX1, SERPIND1, etc	>100	Known	0	yes	chromosomal microarray	duplication	3197	chr22:18161156-21358465	48	>100		yes, different number of genes	Solved	15	48	121	51	72	119	48	KR: 1A, 2A, 3B, 5A(4C)	1.15	Pathogenic	SCV002568415.2			A confirmed de novo heterozygous duplication ([GRCh38]18985739_21081116x3) in chromosome 22q11.21 encompassing 88 genes was identified by whole exome sequencing in one individual with global developmental delay, delayed speech and language development, and delayed social development via a collaborative study between the Broad Institute's Center for Mendelian Genomics and the Neurodev Study (https…
860-94211640	Donald	1	M	African	Unkown	Neurodevelopmental	Chromosome 22q13 duplication syndrome	615538	Duplication	3	3077	0.91	Heterozygous	De novo	Autosomal dominant	857	Chr22:49883237-50740457	28	SHANK3, SCO2	>100	Known	0	No									Solved	10	28	41	35	38	40	34	KR: 1A, 2H, 3A, 4C, 5A(4C). Functional evidence.	0.9	Likely pathogenic	SCV002568416.1		Deletion called by gCNV with fragmentation warning. Coordinates called by gCNV seem accurate based on TGG viewer plot.	A confirmed de novo heterozygous duplication in chromosome 22q13.33 ([GRCh38]49883237_50740457x3) encompassing 39 genes was identified by whole exome sequencing in one individual with delayed speech and language development, intellectual disability, expressive language delay, and delayed ability to walk via a collaborative study between the Broad Institute's Center for Mendelian Genomics and the …
860-31775019	Donald	1	M	African	Unknown	Neurodevelopmental	Chromosome 22q11.2 deletion syndrome	188400	Deletion	1	3077	0.89	Heterozygous	De novo	Autosomal dominant	2100	Chr22:18985739-21081116	43	TBX1, SERPIND1, etc	>100	Known	0.0001383	No									Solved	13	43	84	44	58	88	42	KR: 1A, 2A, 3C, 5A (4C)	2.05	Pathogenic	SCV002568414.2			A confirmed de novo heterozygous deletion in chromosome 22q11.21 ([GRCh38]18985739_21081116x1) encompassing 88 genes was identified by whole exome sequencing in two unrelated individuals with intellectual disability, with one also presenting with delayed speech and language development and the other presenting with seizures and delayed ability to walk, via a collaborative study between the Broad …
860-45665569	Donald	1	M	African	Unknown	Neurodevelopmental	Chromosome 22q11.2 deletion syndrome	188400	Deletion	1	3077	0.89	Heterozygous	De novo	Autosomal dominant	2100	Chr22:18985739-21081116	43	TBX1, SERPIND1, etc	>100	Known	0.0001383	No									Solved	13	43	84	44	58	88	42	KR: 1A, 2A, 3C, 5A (4C)	2.05	Pathogenic	SCV002568414.2			A confirmed de novo heterozygous deletion in chromosome 22q11.21 ([GRCh38]18985739_21081116x1) encompassing 88 genes was identified by whole exome sequencing in two unrelated individuals with intellectual disability, with one also presenting with delayed speech and language development and the other presenting with seizures and delayed ability to walk, via a collaborative study between the Broad …
859-22089821	Donald	1	M	Other	Unknown	Neurodevelopmental	Chromosome 15q13.3 microdeletion syndrome	612001	Deletion	1	3077	0.62	Heterozygous	Paternally inherited	Autosomal dominant	1490	Chr15:30626003-32111997	10	CHRNA7, etc	>100	Known	4.61e-05	yes	chromosomal microarray	Deletion	1584	chr15:30638280-32222899	10				Solved	2	10	16	7	9	19	7	KR: 1A, 2A, 3A, 5C	1	Pathogenic	SCV002568411.1			A confirmed paternally inherited deletion in chromosome 15q13.2-13.3 ([GRCh38]30626003_32111997x1) encompassing 19 genes was identified by whole exome sequencing in one individual with autism, delayed speech and language development, global developmental delay, delayed gross motor development, expressive language delay, and delayed fine motor development via a collaborative study between the Broa…
859-10314801	Donald	1	M	African	Unknown	Neurodevelopmental	3p25.1p24.3 deletion	N/A	Deletion	1	3077	1	Heterozygous	De novo	Autosomal dominant	6720	Chr3:13371737-20095506	35	SATB1, etc	>100	Known	0	yes	chromosomal microarray	Deletion	6581	chr3:13409522-19990652	32			yes, different number of genes	Solved	10	32	75	36	50	78	36	KR/GL: 1A, 2H, 3B, 4C, 5A(4C)	1.05	Pathogenic	SCV002568408.1			A confirmed de novo heterozygous deletion ([GRCh38]13371737_20095506x1) in 3p25.1-p24.3 encompassing 82 genes was identified by whole exome sequencing of one individual with delayed speech and language development, global developmental delay, delayed gross motor development, delayed fine motor development, and delayed social development via a collaborative study between the Broad Institute's Cent…
VCGS_FAM10	White	1	M	Latino	Unknown	multiple congenital anomalies	Syndromic X-linked intellectual disability Nascimento type	300860	Deletion		403	0.6	Hemizygous	Maternally inherited	X-linked recessive	2.25	chrX:119582271-119584523	1	UBE2A	2	Known	0	yes	long-range PCR	Deletion	6.58	chrX:119582581-119589158	2	2	UBE2A: exons 5-6/6 (NM_003336.4)	Yes, different number of genes	Solved	1	2	2	2	2	2	2	KR: 1A, 2E (PVS1), 3A, XL score	1.05	Pathogenic	SCV004034273	PMID 34740920	PCR showed that deletion includes 3UTR region of NKRF (gene of uncertain significance)	A confirmed maternally inherited hemizygous deletion of exons 5-6 in UBE2A (NM_003336.4) was identified by exome sequencing and confirmed by long-range PCR in one male with Nascimento type syndromic X-linked intellectual disability ([GRCh 38] chrX:119582581_119589158x0)(PMID: 34740920). The patient phenotype is nonspecific, but is consistent with cases described in the literature and/or published…
VCGS_FAM18	White	1	M	European	Unknown	multiple congenital anomalies	Basilicata-Akhtar syndrome	301032	Deletion		355	0.78	Hemizygous	De novo	X-linked recessive	4.53	chrX:11764669-11769200	1	MSL3	3	Known (was novel)	0	yes	chromosomal microarray	Deletion	4.736	chrX:11766227-11770962	1	1	MSL3: exons 10/13 (NM_078629.4), out of frame	yes, different number of exons	Solved	1	1	1	1	1	1	1	KR: 1A, 2E (PVS1), 3A, XL score	1.05	Pathogenic	SCV004034274	PMID 30224647	CASE PUBLISHED in the first paper reporting that gene disease relationship. Case is P12. Coordinates not reported in paper. Just exon 10 reported as deleted. Case also included in another publication (PMID 34740920), where CMA is mentioned with coordinates, only exon 10.	A confirmed de novo hemizygous deletion of exon 10 in MSL3 (NM_078629.4) was identified by exome sequencing and confirmed by targeted chromosomal microarray of the MSL3 gene in one male with Basilicata-Akhtar syndrome ([GRCh 38] chrX:11766227_11770962x0)(PMID: 30224647). The patient phenotype is nonspecific, but is consistent with cases described in the literature and/or published databases with …
VCGS_FAM25	White	1	M	Asian	Unknown	neurodevelopmental/ multiple congenital anomalies	Rubinstein-Taybi syndrome 1	180849	Deletion		15	0.84	Heterozygous	De novo	Autosomal dominant	0.907	chr16:3850200-3851107	4	CREBBP	1	Known	0	yes	chromosomal microarray	Deletion	40.74	chr16:3818098-3858843	4	1	CREBBP: exon 2/31 (NM_004380.3), out of frame	no	Solved	1	4	1	1	1	1	1	GL: 1A, 2E (PVS1), 3A, 4C, 5A (4C)	1.15	Pathogenic	SCV004034275	PMID 34740920	Case published in the Australian cohort paper.	A confirmed de novo heterozygous deletion of exon 2 in CREBBP (NM_004380.3) was identified by exome sequencing and confirmed by targeted chromosomal microarray of the CREBBP gene in one individual with Rubinstein-Taybi syndrome ([GRCh38] chr16:3818098_3858843x1)(PMID: 34740920). The patient phenotype is nonspecific, but is consistent with cases described in the literature and/or published databas…
VCGS_FAM46	White	1	M	Asian	Unknown	multiple congenital anomalies	Developmental delay with or without intellectual impairment or behavioral abnormalities	619575	Deletion		197	0.84	Heterozygous	De novo	Autosomal dominant	25.1	chr17:29475573-29500720	2	TAOK1	8	Known	0	yes	chromosomal microarray	Deletion	34.09	chr17:29461486-29495582	2	8	TAOK1: exons 3-10/20 (NM_020791.4)	no	Solved	1	2	1	1	1	1	1	KR/GL: 1A, 3A, 4C , 5A-4C	1.05	Pathogenic	SCV004034276	PMID 34740920	Case published in the Australian cohort paper.	A confirmed de novo heterozygous deletion of exons 3-10 in TAOK1 (NM_020791.4) was identified by exome sequencing and confirmed by targeted chromosomal microarray of the TAOK1 gene in one individual with severe hypotonia and intellectual disability ([GRCh38] chr17:29461486_29495582x1)(PMID: 34740920). The patient phenotype is nonspecific, but is consistent with cases described in the literature a…
VCGS_FAM71	White	1	M	European	Unknown	multiple congenital anomalies	Cardiomyopathy, dilated, 1G	604145	Deletion		1221	0.61	Heterozygous	De novo	Autosomal dominant	74	chr2:178563485-178637517	1	TTN	101	Known	0	yes	chromosomal microarray	Deletion	83.81	chr2:178553579-178637393	1	109	TTN: exons 225-334 (NM_001267550.2), out of frame	yes, different number of exons	Solved	1	1	2	2	2	2	1	KR/GL: 1A, 2E (PVS1), 3A, 5A(4C)	1.05	Pathogenic	SCV004034277	PMID 34740920	Het LoF variants in TTN cause cardiomyopathy. Definitive GDR. Case published in the Australian cohort paper.	A confirmed de novo heterozygous deletion of exons 225-334 in TTN (NM_001267550.2) was identified by exome sequencing and confirmed by targeted chromosomal microarray of the TTN gene in one individual with dilated cardiomyopathy ([GRCh38] chr2:178553579_178637393x1)(PMID: 34740920). The patient phenotype is nonspecific, but is consistent with cases described in the literature and/or published dat…
VCGS_FAM243	White	1	F	European	Unknown	neurodevelopmental	Skraban-Deardorff syndrome	617616	Deletion		1456	0.76	Heterozygous	De novo	Autosomal dominant	130	chr1:224304638-224434886	4	WDR26	28	Known	0	no									Solved	1	4	6	4	5	6	4	GL:1A, 2A, 3A, 5A (4C)	1.15	Pathogenic	SCV004034278			A confirmed de novo heterozygous deletion of 1q42.11-q42.12 encompassing 4 genes, including WDR26, (https://genescout.omim.org/) was identified by exome sequencing in one individual with Skraban-Deardorff syndrome ([GRCh38] chr1:224304638_224434886x1). These breakpoints have been estimated by exome sequencing only and therefore may not reflect the true breakpoints. The patient phenotype is nonspe…
TOP_FDIY027	Topf	1	M	Other	Unknown	Neurodevelopmental	Ceroid lipofuscinosis, neuronal, 7	610951	Deletion		986	0.41	Homozygous	Each parent is heterozygous	Autosomal recessive	34.8	chr4:127949707-127984521	1	MFSD8	6	Known	0	No							MFSD8: exons 1-3/12 (NM_001371596.2)		Solved	1	1	2	2	2	2	2	KR: 1A, 2E (PVS1), 3A, 4A-C	1.05	Pathogenic	SCV004034279			A homozygous deletion of exons 1-3 in MFSD8 (NM_001371596.2) was identified by exome sequencing in one individual with neuronal ceroid lipofuscinosis ([GRCh 38] chr4:127949707_127984521x0). These breakpoints have been estimated by exome sequencing only and therefore may not reflect the true breakpoints. Each copy of the variant was inherited from an unaffected heterozygous parent. The patient phe…
TOP_ESTE2076	Topf	1	M	Other	Unknown	Neurodevelopmental/neuromuscular	CHROMOSOME 18p DELETION SYNDROME	146390	Deletion		3077	1	Heterozygous	De novo	Autosomal dominant	13966	chr18:158286-14124574	57	SMCHD1, TGIF1, GNAL, TUBB6	>100	Known	0	No									Solved	13	57	168	63	98	170	63	KR: 1A, 2A, 3C, 5A (4C)	2.05	Pathogenic	SCV004034280			A confirmed de novo heterozygous deletion of 18p11.32-p11.21 encompassing 57 genes (https://genescout.omim.org/) was identified by exome sequencing in one individual with chromosome 18p deletion syndrome ([GRCh38] chr18:158286_14124574x1). These breakpoints have been estimated by exome sequencing only and therefore may not reflect the true breakpoints. The patient phenotype is nonspecific, but is…
TOP_6389	Topf	2	M, F	other	Unknown	Neuromuscular	Myasthenic syndrome, congenital, 5	603034	Deletion		643/468	0.59	Homozygous	Each parent is heterozygous	Autosomal recessive	1.63	chr3:15488109-15489735	1	COLQ	2	Known	0	No							COLQ: exons 2-3/17 (NM_005677.4), out of frame		Solved	1	1	1	1	1	1	1	GL: 1A, 2E (PVS1), 3A, 4A-C	1.05	pathogenic	SCV004034281			A homozygous deletion of exons 2-3 in COLQ (NM_005677.4) was identified by exome sequencing in two siblings with congenital myasthenic syndrome ([GRCh 38] chr3:15488109_15489735x0). These breakpoints have been estimated by exome sequencing only and therefore may not reflect the true breakpoints. Each copy of the variant was inherited from an unaffected heterozygous parent. The patient phenotypes …
FLE_FAM150	Fleming	1	M	European	Unknown	Hematological	Iron-refractory iron deficiency anemia	206200	Deletion		122	0.42	Compound heterozygous	Unknown (parents not tested), assumed in trans	Autosomal recessive	29.5	chr22:37098319-37127846	2	TMPRSS6	3	Known	0	yes	ddPCR	Deletion	N/A	N/A			TMPRSS6 : exons 1-3/18 (NM_001374504.1)		Solved	2	2	2	2	2	2	2	KR: 1A, 2E (PVS1), 3A, 4A-C	1.2	Pathogenic	SCV004034282			A heterozygous deletion of exons 1-3 in TMPRSS6 (NM_001374504.1) was identified by exome sequencing in one individual with iron-refractory iron deficiency anemia in the compound heterozygous state, along with a likely pathogenic variant (Variation ID: 1404), ([GRCh 38] chr22:37098319_37127846x1). These breakpoints have been estimated by exome sequencing only and therefore may not reflect the true…
POL_FAM86	Pollak	2	M, F	European	Unknown	Renal	NEPHRONOPHTHISIS 1	256100	Deletion		3077	0.44	Homozygous	Unknown (parents not tested), assumed in trans	Autosomal recessive	82	chr2:110123182-110205164	2	NPHP1	20	Known	0.001798	No									Solved	1	2	2	1	1	2	1	KR/GL: 1A, 2E (PVS1), 3A, 4A-C.	1.05	Pathogenic	SCV004034283			A homozygous deletion of NPHP1 was identified by exome sequencing in two siblings with nephronophthisis ([GRCh 38] chr2:110123182_110205164x0). These breakpoints have been estimated by exome sequencing only and therefore may not reflect the true breakpoints. Inheritance information is unavailable. The patient phenotypes are nonspecific, but are consistent with cases described in the literature an…

## Sheet: CNVs in novel candidate genes
Table S1. Additional information on the CNV in the 173 families with causal CNVs (5 families with novel candidate genes)
Family ID	CMG collaborator	# of affected in family	sex	Ancestry	consanguinity	phenotype category	OMIM phenotype	OMIM # for known genes	SV type based on gCNV	Copy number	gCNV quality score (good quality Dups >= 50, Dels >= 100, and hom del >= 400	StrVCTVRE score (0-1)	zygosity	Inheritance of CNV in this family	Disorder inheritance	gCNV size (kb)	Exome genomic coordinates (Hg38)	# of genes listed in OMIM	Gene names	# of exons included in CNV based on copy number plot	Gene/locus classification	gnomAD SV allele frequency (Same SV type; 50% reciprocal overlap for large SV >5Kb; 10% RO for SV <5 kb)	Validated	validation method	SV type by validation method	Size by validation technique (kb)	Genomic coordinates by validation method (Hg38)	# of genes by validation method	# of exons by validation method based on copy number plot	Exon # if intra-genic SV/total # of exons (in MANE select transcript)	Discordance between exome and validation technique (#of exons or genes, different SV type)	solve status	OMIM Disease Gene Count for Region	OMIM Gene Count for Region*	DECIPHER Gene Count for Region	ClinGen Dosage Sensitivity Gene Count for Region (top search bar)	Curation Criteria Applied	Publications/ Decipher cases/Seqr Cases for evidence	Total Points	Final ACMG Classification	Details of SV or second hit	PMID if this CMG case is part of a publication	Comments
GLE_3709	Gleeson	2	M/M	Middle Eastern	Unknown	Neurodevelopmental	?Mitochondrial complex IV deficiency, nuclear type 21	619065	Deletion	0	2118, 3709	0.29	Homozygous	Unknown (parents not tested)	Autosomal recessive	8.01	chr7:10932820-10940833	1	NDUFA4	6	Novel candidate gene	0	no							NDUFA4: 1-4/4 (NM_002489.4)		Solved	1	1	1	1	GL: 1A, 2E (PVS1_0), 3A, 4A-C	Limited gene-disease relationship. The NDUFA4 gene has been reported only once in relation to autosomal recessive Leigh syndrome spectrum, in 2013 (PMID: 23746447: 3 siblings and 1 cousin with homozygous Lof variant in NDUFA4 and NDD/brain anomalies/Leigh syndrome spectrum) and this remains the only report of this condition. Evidence supporting this gene-disease relationship includes case-level d…	0.45	VUS	homozygous in the 2 affected siblings, not homozygous in the unaffected sibling
SHE_2842	Sherr	1	F	European	Unknown	Neurodevelopmental	N/A	N/A	Duplication	3	56	0.84	Heterozygous	De novo	Autosomal dominant	9.04	chr1:30936546-30945581	3	PUM1, SAI1, MEMO1	4	Novel candidate gene	0	yes	Chromosomal microarray	Duplication		N/A			PUM1: Exons 18-21/22 (NM_001020658.2), in frame		Solved	1	3	1	1	GL: 1A, 3A, 5A (4C)	PUM1 is a compelling candidate gene for neurodevelopmental disorder. Cohort on MME.	0.15	VUS	De novo heterozygous duplication.
HK079	Ounap	1	M	European	Unknown	Neurodevelopmental	N/A	N/A	Deletion	1	117	0.74	Heterozygous	De novo	Autosomal dominant	18.2	chr16:7693218-7711417	4	RBFOX1, ESB3, LIPB, IFNR	4	Novel candidate gene	0	yes	Genome	Deletion	90.1	chr16:7683019-7773070	4	4	RBFOX1: exons 15-16/16 (NM_018723.4)	No	Solved	0	4	1	1	GL: 1A, 3A, 5A (4C)	1 proband with de novo intragenic deletion of last 2 exons of RBFOX1 gene. NMD predicted to occur. RBFOX1 is a compelling novel candidate gene for NDD.	0.15	VUS
SHE_1872	Sherr	1	F	Unknown	Unknown	Neurodevelopmental	5q14.3 deletion	None	Deletion	1	3077	0.61	Heterozygous	De novo	Autosomal dominant	1080	chr5:90396396-91477116	5	ADGRV1, POLR3G, CETN3, LUCAT1, ARRDC3	>50	Novel candidate gene	0	yes	Chromosomal microarray	Deletion		N/A					Solved	1	5	11	8	KR/GL: 1A, 3A, 4C, 5A-4C.	5q14.3 del: overlapping region of around 1.6 Mb in 5q14.3 was defined. It included five genes: CETN3, AC093510.2, POLR3G, LYSMD3 and the proximal part of GPR98/MASS1, a known epilepsy gene. CETN3 and POLR3G are included in seqr proband but have not been curated as HI. Not enough literature on these 2 genes to say that they are HI and causing a neurodev phenotype. MEF2C (known HI gene) is not incl…	0.3	VUS	De novo heterozygous deletion		PMID 19471318: overlapping region of around 1.6 Mb in 5q14.3 was defined. It included five genes: CETN3, AC093510.2, POLR3G, LYSMD3 and the proximal part of GPR98/MASS1, a known epilepsy gene. CETN3 and POLR3G are included in seqr proband but have not been curated as HI.
SHE_3137	Sherr	1	M	European	Unknown	Neurodevelopmental	N/A	N/A	Deletion	1	1239	0.76	Heterozygous	De novo	Autosomal dominant	397	chr8:76603143-77000365	2	ZFHX4, PEX2	24	Novel candidate gene	4.6e-05	no									Solved	1	2	5	4	GL: 1A, 3A	1 individual with NDD/ACC and de novo deletion encompassing ZFHX4, a novel candidate gene for NDD. 1 larger 1.25 MB deletion in gnomAD (encompassing ZFHX4) in 1 allele in 9534 alleles in African/African American population (0.0104%). Patient 276283 in DECIPHER: ID and a 129 kb overlapping deletion (smaller and only deletes the last exon of ZFHX4), paternally inherited.	0.15	VUS

## Sheet: Confirmed complex SVs
Table S1. Additional information on the CNV in the 173 families with causal CNVs (10 families with confirmed complex SVs)
Family ID	CMG collaborator	# of affected in family	sex	Ancestry	consanguinity	phenotype category	phenotype	OMIM # for known genes	SV type based on gCNV	Copy number	gCNV quality score (good quality Dups >= 50, Dels >= 100, and hom del >= 400	StrVCTVRE score (0-1)	zygosity	Inheritance of CNV in this family	Disorder inheritance	gCNV size (kb)	Exome genomic coordinates (Hg38)	# of genes listed in OMIM	Gene names	# of exons included in CNV according to copy number plot	Gene/locus classification	gnomAD SV allele frequency (Same SV type; 50% reciprocal overlap for large SV >5Kb; 10% RO for SV <5 kb)	Validated	validation method	SV type by validation method	Size by validation technique (kb)	Genomic coordinates by validation method (Hg38)	# of genes by validation method	# of exons by validation method based on copy number plot	Exon # if intra-genic SV/total # of exons (in MANE select transcript)	Discordance between exome and validation technique (#of exons or genes, different SV type)	solve status	OMIM Disease Gene Count for Region	OMIM Gene Count for Region*	DECIPHER Gene Count for Region	ClinGen Dosage Sensitivity Gene Count for Region (top search bar)	Curation Criteria Applied	Publications/ Decipher cases/Seqr Cases for evidence	Total Points	Final ACMG Classification	Curation Notes	Details of SV or second hit	PMID if this CMG case is part of a publication	Comments
GLE_4111	Gleeson	1	M	Other	yes	Neurodevelopmental	Mitochondrial complex I deficiency; nuclear type 10/ Cockayne syndrome	618233/216400	Deletion	0	3077	0.35	Homozygous	Unknown (parents not tested)	Autosomal recessive	58.2	Chr5:60887343-60945526	2	ERCC8/NDUFAF2	15	Known	0	Yes	Genome	Complex SV (del-inv-del)	187.8	chr5:60875819-61063657	2	15	NDUFAF2: 1/4 (NM_174889.5)/ ERCC8: exons 1-11/12 (NM_000082.4)	Yes, different SV type	Solved	2	2	4	3	KR/GL: 1A, 2C-1 (PVS1), 2E (PVS1), 3A,	Seqr: 4111 - one homozygote for the del-inv-del. Deletion 1: 1 homozygote with non specific phenotype (0.15 point). PVS1 applied full strength. No lit in HGMD, no similar enough cases in DECIPHER. Similar variant in Clinvar (NC_000005.10:g.(?_60874605)_(61073224_?)del). https://www.ncbi.nlm.nih.gov/clinvar/variation/647952/?new_evidence=true, classified as Path by Invitae. No clear overlap with o…	1.95	Pathogenic	Deletion 1: Deletion of exons 1-11/12 of ERCC8 (NMD expected) and exon 1 of NDUFAF2 (exon 1 is coding, no met rescue in exon 2, NMD expected). NDUFAF2 has definitive gene-disease relationship (GDR) to Leigh syndrome with several LoF variants in clinvar and ERCC8 has definitive GDR to Cockayne type 1 several LoF variants in clinvar. PVS1 can be applied full strenght./ Inversion: inversion in intro…	CNV [DELchr5:60875819-60956560; INV:chr5:60956560-61035588; DEL:chr5:61035588-61063657]
VS_ABC012	Sankaran	4	F/F/F/F	European	No	Hematological	Thrombocytopenia 2	188000	Duplication	3	81/92/43/92	0.7	Heterozygous	Inherited from affected mother	Autosomal dominant	24.1	chr10:27043329-27067384	1	ANKRD26	12	Known	0	yes	Long-read genome sequencing	Complex SV (dup-inv-dup)	1530	chr10:27042550-28567796	10	>50	NA	different SV type and number of genes	Solved	6	10	32	15	GL: 1A, 3A, 5D (4H), 4G, functional	seqr ABC012: multiple family members affected with congenital thrombocytopenia. duplication of part of ANKRD26 gene, which is a known gene for the phenotype, was suspected by CNV analysis on exomes from 4 affected family members (3 siblings + mom). Dup-inv-dup is present in 9 affected family members (+0.45 points). Long-read sequencing and RNA seq performed: RNA seq on blood cells from 3 affected…	1.05	Pathogenic	Case is published PMID 33857290. Long read GS revealed a complex SV: a paired duplication inversion spanning 1.3 Mb on chromosome 10. This involves two closely located duplications (‘‘paired duplications’’) that flank the breakpoints of an inversion. GoF of ANKRD26 is the described mechanism of disease leading to thrombocytopenia. Definitive GDR.	Paired duplication inversion event: CNV[DUP:chr10:27042550-27071432; DUP:chr10:28501476-28567796; INV:chr10:27042550-28567796]. SV present in 3 siblings + mother, all affected	PMID 33857290	RNA seq on blood cells from 3 affected family members showed that this the paired-duplication inversion leads to a previously undescribed fusion transcript involving the WAC promoter and exon 1 with exons 10–34 of ANKRD26
SHE_1006	Sherr	1	M	European	Unknown	Neurodevelopmental	8p inverted duplication deletion syndrome	No OMIM entry	Complex SV (del, dup)	1/3	2631/3077	1.0/1.0	Heterozygous	De novo	Autosomal dominant	6816/30481	chr8:240727-7056837x1/chr8:12721809-43202953x3	17/166	RHOBTB2, etc	>100	Known	0	yes	qPCR	Complex SV (del-inv-dup)	7625/31216	chr8:243585-7913732x1/chr8:12693647-43837679x3	32/167	>100	NA	Yes, different number of genes and exons, different SV type	Solved	4/49	32/168	99/337	53/218	GL: 1A, 3B, 4C, 5A (4C)/ GL:1A, 3C, 4C, 5A(4C)	Seqr SHE_1006: 1 individual with NDD and ACC with de novo 30 MB 8 p duplication and de novo 7 MB deletion: 8p inverted duplication deletion syndrome. PMID 25712135: 7 patients with invdupdel(8p). Deletion distal to the 8p23 region followed by an intermediate intact segment, and a proximal inverted duplication of various extensions. Patient 4 and patient 6 in this paper have very similar del and d…	1.05/1.50	Pathogenic	seqr proband included in publication by Sajan et al, PMID 24098143	De novo Del 8p23.3-p23.1+ De novo Dup8p23.1-p11.1	PMID 24098143	8p23 locus reported with brain malformations and GDD (articles for ACC: PMID 20683985, 18642362). More than 50 cases in literature. This the most common recurrent genomic region in patients with ACC (2% in Sherr cohort). Multiple del and dups called on exome data on chr 8 were the same event in TGG viewer. The polymorphic 8p23 inversion between these clusters can mediate nonallelic homologous rec…
SHE_1356	Sherr	1	M	European	Unknown	Neurodevelopmental	8p inverted duplication deletion syndrome	No OMIM entry	Complex SV (del, dup)	1/3	3077/3077	1.0/1.0	Heterozygous	De novo	Autosomal dominant	6816/29260	chr8:240727-7056837 x1/chr8:12721809-41982052 x3	17/152	RHOBTB2, etc	>100	Known	0	yes	qPCR/ long-read genome sequencing	Complex SV (del-inv-dup)	6758/29499	coordinates of 8p del?/ 8p inversion/ chr8:12611663(?)-42040284 x3	17/152	>100	NA	No	Solved	4/43	17/152	49/312	31/200	GL: 1A, 3A, 4C, 5A (4C)/ GL:1A, 3C, 4C, 5A(4C)	Seqr SHE_1356: 1 individual with NDD, seizures and ACC with de novo ~ 29 MB 8 p duplication and de novo 8p ~ 6.7 MB deletion. Long-read genome sequencing is also supportive of a 8p inversion being present in between the del and the dup. Coordinates cannot be determined by LRS (complex region to sequence). 8p inverted duplication deletion syndrome. PMID 25712135: 7 patients with invdupdel(8p). Del…	0.75/1.65	Pathogenic	seqr proband included in publication by Sajan et al, PMID 24098143	De novo Del 8p23.3-p23.1+ De novo Dup8p23.1-p11.21	PMID 24098143	8p23 locus reported with brain malformations (PMID 20683985, 18642362). More than 50 cases in literature. this the most common recurrent genomic region in patients with ACC (2% in Sherr cohort). Multiple del and dups called on exome data on chr 8 were the same event in TGG viewer. Long read genome sequencing (LRS): One breakpoint for the dup is in a complex region with lots of rearrangements and …
SHE_1020	Sherr	1	F	African American	Unknown	Neurodevelopmental	8p inverted duplication deletion syndrome	N/A	Complex SV (del, dup)	1/3	3077/1362	1.0/1.0	Heterozygous	De novo	Autosomal dominant	6697/30580	chr8:240205-6937009 x1/chr8:12721809-43302208 x3	14/168		>100	Known	0	yes	qPCR	Complex SV (del-inv-dup)	6807/31246	chr8:247819-7055757 x1/chr8:12738018-43983744 x3	17/168	>100	NA	Yes (different number of genes for the deletion)	Solved	4/49	17/168	48/332	30/215	GL: 1A, 3A, 4C, 5A (4C)/ GL:1A, 3C, 4C, 5A(4C)	Seqr SHE_1020: 1 individual with NDD, seizures and ACC with de novo 31 MB 8 p duplication and de novo 6.8 MB deletion: 8p inverted duplication deletion syndrome. PMID 25712135: 7 patients with invdupdel(8p). Deletion distal to the 8p23 region followed by an intermediate intact segment, and a proximal inverted duplication of various extensions. Patient 4 and patient 6 in this paper have very simil…	0.75/1.65	Pathogenic	seqr proband included in publication by Sajan et al, PMID 24098143	De novo Del 8p23.3-p23.1+ De novo Dup8p23.1-p11.22	PMID 24098143
SHE_1610	Sherr	1	F	Latino	Unknown	Neurodevelopmental	8p23.1p12 duplication + 8q21.13q21.3 deletion	N/A	Complex SV (del, dup)	3/1	3077/3077	1/1	Heterozygous	De novo	Autosomal dominant	18445/5583	chr8:12721809-31167328 x 3/ chr8:81845709-87428711 x1	112/13		>100	Known	0/ 0.00004610	yes	qPCR/long read genome	Complex SV (duplication-inversion-deletion)	20727/5912	chr8:12611663-33338819 x 3/chr8:81833980-87746485 x1/ inv chr8: 33334856-33338819	114/15	>100		Yes (different number of genes for the duplication/del + different SV type (also an inversion))	Solved	32/2	114/15	224/50	147/19	GL: 1A, 3C, 5A (4C)/1A, 3A	seqr SHE_1610: 1 individual with NDD with de novo 20 MB 8p duplication and a de novo 5.9 MB 8q del and an inversion at 8p12 (hard to resolve breakpoints). Curated separately. Duplication 8p: 114 genes (+0.9 point). De novo dup, phenotype is consistent with has been described (+0.15 points). Most individuals with a similar dup also have a 8p deletion (8p inverted duplication deletion syndrome). 2 …	1.05/0	Pathogenic	seqr proband included in publication by Sajan et al, PMID 24098143		PMID 24098143	Long-read sequencing (LRS) data: the dup has one breakpoint in segmental duplicated segment (hard to sequence) so the breakpoint coordinate (chr8:12611663) is only a rough estimate. We used the most conservative estimate (the smallest). Size and gene numbers are only estimates. The del is clean and has clean coordinates. Hard to resolve the size and extent of 8p12 inversion, region is difficult t…
SHE_1797	Sherr	1	M	European	Unknown	Neurodevelopmental	8p11.1q11.21 duplication + 8q23.3q24.23 duplication	N/A	Complex SV (dup, dup)	3/3	3077/1689	1.0/0.75	Heterozygous	De novo	Autosomal dominant	2291/20060	chr8:46784703-49076188 x 3/ chr8:115586904-135647336 x3	8/71		>100	Known	0	yes	Long-read genome sequencing	Complex SV (duplication-duplication)	5067/22631	chr8:45131154-50198597 x3/ chr8:114246536-136878525 x3	9/72	>100		Yes (different number of genes in the duplications)	Solved	3/19	9/72	38/170	10/123	GL: 1A, 3A, 5A (4C)/ 1A, 3C	seqr SHE_1797: 1 individual with NDD and ACC with de novo 5 Mb 8p duplication and a 22 Mb 8q duplication. Curated separately. 1) Duplication 8p: 9 genes (+0 points). No established TS region in the dup. SNTG1 disrupted at 1 breakpoint, GUS. PMID 26273445: Several reported patients with overlapping duplication and NDD. De novo. Reported phenotype is consistent with the genomic region but not highl…	0.15/1.05	pathogenic				Long read genome sequencing (LRS) data: the first dup has one breakpoint in segmental duplicated segment so can only be estimated: (between 44,156,313 and 45,131,154) -50,198,597. We used the most conservative estimate (the smallest). The 2nd dup is clean and has clean coordinates.
SHE_2810	Sherr	1	M	European	Unknown	Neurodevelopmental	6q25 duplications, 6q26q27 deletion	NA	Complex SV (dup, dup, del)	3/3/1	3077/1543/3077	1/1/1	Heterozygous	De novo	Autosomal dominant	3482/3110/8885	chr6:148886889-152369712 x3/ chr6:157148527-160258919 x3/ chr6:160905673-169791216 x1	27/25/27	ARID1B, ERMARD, etc	>100	Known	0	yes	Long-read genome sequencing	complex SV (dup, inversion, dup, del)	3852/3135/9243	chr6:148519602-152371807 x3/ chr6:152371807-157140418 inv/ chr6:157140418-160275952 x3/ chr6:160857220-170100738 x1	28/25/	>100	NA	yes, different number of genes	Solved	7/7/8	28/25/27	57/54/65	34/37/50	GL:1A, 3A/ GL: 1A, 2L, 3A/ GL: 1A, 3B, 4C, 5A(4C)	SHE_2810: 1 individual with NDD/ACC and two de novo 6q 3MB duplications and one de novo 6q 8 MB deletion and also an inversion. Duplication 1 (6q25.1q25.2): 28 genes (0 point). No ClinGen TS genes in the interval. 1 breakpoint in exon 3 of SASH1(gene associated with an unrelated skin phenotype, not curated by clingen, limited curation by Ambry) +1 breakpoint in exon 65 of SYNE1 (muscular dystroph…	0/0/1.4	Pathogenic (VUS/VUS/pathogenic)	Points would change here if we used DECIPHER for gene counts. ERMARD also has evidence supporting haploinsufficiency, but does not yet meet the burden of evidence to support haploinsufficiency (PMID: 24736736)	De novo heterozygous deletion.		ERMARD and PVH on GenCC: supportive and limited gene-disease relationship. Periventricular heterotopia reported in 2012 in patients with Lof variant in ERMARD (PMID 24056535, Conti et al). Structural brain abnormalities in patients with terminal deletions of chromosome 6q27 (this del also includes DLL1, ClinGen HI gene, so not scored (PMID: 24736736, Peddihotla et al.) 7 DECIPHER patients with de…
859-50205427	Donald	1	F	Other	Unknown	Neurodevelopmental	CHROMOSOME 15q11.2 DUPLICATION SYNDROME	608636	Triplication/duplication	45019	1741/1293	1/0.58	Heterozygous	De novo	Autosomal dominant	7011/1397	chr15:22810652-30044637 x4/Chr15:30633393-32031135 x3	31/10	MAGEL2, UBE3A, GABRB3, etc	>100	Known	0	yes	chromosomal microarray	Triplication (complex SV)	8914	chr15:21258767-30173077	32	>100		yes, discordant number of genes	Solved	45171	32/10	217/16	138/9	KR/GL: 1A, 2A, 3A, 5A-4C	Seqr: 859-50205427: 1 proband with neurodevelopmental phenotype (CHROMOSOME 15q11.2 DUPLICATION SYNDROME). De novo CNV. Triplication: Phenotype is nonspecific (5A-4C, +0.15). 15q11.2q13 recurrent (PWS/AS) region (Class 2,BP2-BP3) has a TS score of 3 and is fully contained (chr15:23465365-28134728) (2A, +1). 0-34 genes (3A, +0). Duplication: De novo inheritance, the reported phenotype is consisten…	1.15/0.25	Pathogenic/VUS				This duplication follows directly after the triplication on gCNV plot so it seems like it is the same event (complex SV). Likely a complex SV. so the classification of the variant will be the highest pathogenicity level of either the triplication or dup
VCGS_FAM44	White	1	M	Asian	Unknown	Neurodevelopmental/multiple congenital anomalies	Cockayne syndrome, type A	216400	Deletion	0	487	0.44	Homozygous	Each parent is heterozygous	Autosomal recessive	0.845	chr5:60917866-60918711	1	ERCC8	1	Known	0.0001844	yes	Long range PCR	complex SV (del-inv-del)	5.56	chr5:60915709-60916262 x 1/ chr5:60916262-60917918 inv/ chr5:60917919-60921271 x1	1	1	ERCC8: exon 4/12 (NM_000082.4), out of frame	yes, different SV type	Solved	1	1	2	1	GL: 1A, 2E (PVS1), 3A, 4A-C	seqr FAM44: 1 homozygote for an intragenic del-inv-del of an out of frame exon and phenotype compatible with Cockayne syndrome (non specific phenotype) (+0.15 points). NMD expected (+0.9 points). PMID 30138938: 1 chinese pt with homozygous deletion of same exon with syndromic short stature (+0.15 points (max 0.3 points). 1 del-inv-del in gnomAD involving the same exon (1/2416 alleles in East Asia…	1.2	pathogenic	ERCC8 is clingen score 30, gene associated with AR phenotype and definitely associated with Cockayne syndrome. Multiple LoF variants in ClinVar. PVS1 can be applied ful strenght.	NM_000082. 4:c.275+783 _399+346del ;399+347_39 9+2003inv;399+2004_399+2557delins8	PMID 34740920

## Sheet: Suspected complex SVs
Table S1. Additional information on the CNV in the 173 families with causal CNVs (4 families with suspected complex SVs)
Family ID	CMG collaborator	# of affected in family	sex	Ancestry	consanguinity	phenotype category	phenotype	OMIM # for known genes	SV type based on gCNV	Copy number	gCNV quality score (good quality Dups >= 50, Dels >= 100, and hom del >= 400	StrVCTVRE score (0-1)	zygosity	Inheritance of CNV in this family	Disorder inheritance	gCNV size (kb)	Exome genomic coordinates (Hg38)	# of genes listed in OMIM	Gene names	# of exons included in CNV based on copy number plot	Gene/locus classification	gnomAD SV allele frequency (Same SV type; 50% reciprocal overlap for large SV >5Kb; 10% RO for SV <5 kb)	Validated	validation method	SV type by validation method	Size by validation technique (kb)	Genomic coordinates by validation method (Hg38)	# of genes by validation method	# of exons by validation method based on copy number plot	Exon # if intra-genic SV/total # of exons (in MANE select transcript)	Discordance between exome and validation technique (#of exons or genes, different SV type)	solve status	OMIM Disease Gene Count for Region	OMIM Gene Count for Region*	DECIPHER Gene Count for Region	ClinGen Dosage Sensitivity Gene Count for Region (top search bar)	Curation Criteria Applied	Publications/ Decipher cases/Seqr Cases for evidence	Total Points	Final ACMG Classification	Curation Notes	Details of SV or second hit	PMID if this CMG case is part of a publication	Comments
SHE_3169	Sherr	1	M	European	Unknown	Neurodevelopmental	8p inverted duplication deletion syndrome	N/A	Complex SV (del, dup)	1/3	3077/2225	1/1	Heterozygous	De novo	Autosomal dominant	6816/27433	chr8:240205-7056837 x1/chr8:12721809-40154395 x3	17/145	RHOBTB2, etc	>100	Known	0	No	Chromosomal microarray	Deletion and duplication							Solved	4/41	17/145	48/288	31/186	GL: 1A, 3A, 4C, 5A (4C)/ GL:1A, 3C, 4C, 5A(4C)	SHE_3169: 1 individual with a NDD with a de novo 27 MB 8p duplication and a de novo 6.8 MB 8p deletion. Suspected 8p inverted duplication deletion syndrome, but complex SV not validated here. PMID 25712135: 7 patients with invdupdel(8p). Deletion distal to the 8p23 region followed by an intermediate intact segment, and a proximal inverted duplication of various extensions. Patient 4 and patient 6…	0.75/1.65	Pathogenic				8p23 locus reported with brain malformations (PMID 20683985, 18642362). More than 50 cases in literature. this the most common recurrent genomic region in patients with ACC (2% in Sherr cohort). Multiple del and dups called on exome data on chr 8 were the same event in TGG viewer
SHE_3267	Sherr	1	M	European	Unknown	Neurodevelopmental/multiple congenital anomalies	Chromosome 22q11.2 microduplication syndrome	608363	Triplication/duplication	4/3	1590/2143	0.74/0.92	Heterozygous	De novo	Autosomal dominant	1374/2091	chr22:16783315-18157918/ chr22:18157918-20249309	15/34	TBX1, etc	>100	Known	0/0	yes	Chromosomal microarray	Triplication/duplication							Solved	6/10	15/34	41/73	23/50	GL: 1A, 3A /GL: 1A, 2A, 3A, 5A (4C)	Triplication 22q: 1.5 MB de novo 22q triplication. No overlapping dup in gnomAD. Patient in DECIPHER with overlapping triplication (not proven de novo, no phenotype provided) (Patient 263743). another patient with NDD with overlapping triplication, unknown inheritance (patient 325817). Very few cases in literature and they are too different in sizes. No triplication in HGMD./Duplication 22q: 2MB …	0/1.15	Pathogenic (VUS/ Pathogenic)	No known TS region in 22q triplication. 22q11 dup is a known TS region.			Suspected DupTripDup here as this is a known mechanism. https://www.ncbi.nlm.nih.gov/pmc/articles/PMC3235474/. But not proven as genome not done.
OGI1736	Pierce/Bujakowska	1	F	European	Unknown	Ocular	Usher syndrome, type 2A	276901	Deletion, deletion	2023-01-01	153/52	0.65/0.63	Heterozygous	Unknown (parents not tested)	Autosomal recessive	96/22.2	chr1:216196456-216292468/chr1:215866910-215889152	2023-01-01	USH2A	2023-10-04	Known	0.000046/0	no							USH2A: exon 10-19/71 + 41-44/71, in frame x2 (NM_206933.4)		Solved	2023-01-01	2023-01-01	2023-03-01	2023-01-01	GL: 1A, 2E (PVS1_strong), 3A, 4A-C	seqr OGI1736: 2 intragenic in frame deletion in USH2A in a proband with cone rod dystrophy. Proband's phenotype is in keeping with USH2A. 1 proband with 2 deletions + pathogenic SNV, unknown phase (+0.15 points). 2 in frame deletions, preserve reading frame and exons are present in biologically relevant transcript, variants remove >10% of protein (PVS1_strong, +0.45 points). No overlapping deleti…	0.6	VUS	Definitive GDR with Usher Syndrome, curated by ClinGen. ClinGen HI gene score of 30 (associated with AR phenotype). Multiple LoF variants in ClinVar, PVS1 can be applied full strenght.	NM_206933.4: c.13316C>T/ p.Thr4439Ile (ClinVar pathogenic variant 2 stars, multiple submitters including LMM in 2020)	34906470
SHE_1804	Sherr	1	F	African	Unknown	Neurodevelopmental	mosaic 15q duplications	N/A	Complex SV (multiple dups)	3	1062	1	Heterozygous	De novo	Autosomal dominant	78970	chr15:30904132-34374701 x3/chr15:41163065-50765807 x3/chr15:52223447-55629102 x3/chr15:60392941-64300821 x3/chr15:75114164-83192406 x3	>100		>100	Known	0	yes (although complex SV not fully characterized)	Karyotype/chromosomal microarray	Complex SV (mosaic marker chromosome with multiple duplications)		chr15:20317022-28742048 x3/ chr15:28801830-32429853 x3/ etc (see column AQ)					Solved					GL: cytogenetic anomaly	SHE_1804: Individual with a neurodevelopmental disorder and multiple duplications of varying sizes along chr15q. Nature of the SV not fully resolved. Karyotype showed a mosaic marker chromosome: These findings are consistent with the marker chromosome seen by cytogenetics (47, XX, +?inv dup (15) (?q15gter) [141/46, XX[6]) being mosaic and of chromosome 15 origin. However, the presence of multiple…	N/A	Pathogenic		Abnormal CMA Findings (Hg38): 1) ​15q11.2q13.2 Mosaic Copy Gain Genomic Coordinates: 20317022-28742048 2) 15q13.2q14 Mosaic Copy Gain Genomic Coordinates: 28801830-32429853 3) 15q15.1q15.2 Mosaic Copy Gain Genomic Coordinates: 39599291-41214972 4) 15q15.3q21.1 Mosaic Copy Gain Genomic Coordinates: 41822110-43039560 5) 15q21.1q21.2 Mosaic Copy Gain Genomic Coordinates: 43556315-48256243 6) 15q21.2…		This might be an example of “chromoanasynthesis” -PMID: 30325427, “Chromoanasynthesis: another way for the formation of complex chromosomal abnormalities in human reproduction"

## Sheet: Insertions
Table S1. Additional information on the CNV in the 173 families with causal CNVs (3 families with insertions)
Family ID	CMG collaborator	# of affected in family	sex	Ancestry	consanguinity	phenotype category	phenotype	OMIM # for known genes	SV type based on gCNV	Copy number	gCNV quality score (good quality Dups >= 50, Dels >= 100, and hom del >= 400	StrVCTVRE score (0-1)	zygosity	Inheritance of CNV in this family	Disorder inheritance	gCNV size (kb)	Exome genomic coordinates (Hg38)	# of genes listed in OMIM	Gene names	# of exons included in CNV based on copy number plot	Gene/locus classification	gnomAD SV allele frequency (Same SV type. Insertion breakpoints within 100bp)	Validated	validation method	SV type by validation method	Size by validation technique (kb)	Genomic coordinates by validation method (Hg38)	# of genes by validation method	# of exons by validation method based on copy number plot	Exon # if intra-genic SV/total # of exons (in MANE select transcript)	Discordance between exome and validation technique (#of exons or genes, different SV type)	solve status	OMIM Disease Gene Count for Region	OMIM Gene Count for Region*	DECIPHER Gene Count for Region	ClinGen Dosage Sensitivity Gene Count for Region (top search bar)	Curation Criteria Applied	Total Points	Final ACMG Classification	ClinVar Accession number if applicable	Curation summary	Comments	PMID if this CMG case is part of a publication
PIE_OGI760	Pierce/Bujakowska	1	F	Ashkenazi jewish	Unknown	Ocular	Retinitis pigmentosa 62	614181	Deletion	1	43	0.28	Homozygous	Unknown (parents not tested)	Autosomal recessive	0.367	chr6:10791578-10791945	3	MAK, FEA, LAKLG	1	Known	0.0006454	Yes	Sanger	Insertion	0.353	chr6:10791693-10791694	1	1	MAK: 9/15 (NM_001242957.3)	different SV type	Solved	1	3	2	1	GL: 1A, 2E (PVS1), 3A, 4A-C, functional	1.5	Pathogenic	SCV004034284	A homozygous Alu insertion in exon 10 in MAK (NM_001242957.3: c.1297_1298insAlu) was identified by exome sequencing and confirmed by Sanger sequencing in three unrelated individuals with retinitis pigmentosa ([GRCh 38]chr6:10791693_10791694). Inheritance information is unavailable for two of these individuals, and the third individual was found to have one parent heterozygous for this insertion. …	https://www.ncbi.nlm.nih.gov/clinvar/variation/29780/. This insertion is likely a founder mutation in Ashkenazi jewish individuals. https://iovs.arvojournals.org/article.aspx?articleid=2145899. Also PMID: 21825139
PIE_OGI1203	Pierce/Bujakowska	1	M	Ashkenazi jewish	Unknown	Ocular	Retinitis pigmentosa 62	614181	Deletion	1	N/A	0.28	Homozygous	Unknown (parents not tested)	Autosomal recessive	0.367	chr6:10791578-10791945	3	MAK, FEA, LAKLG	1	Known	0.0006454	Yes	Sanger	Insertion	0.353	chr6:10791693-10791694	1	1	MAK: 9/15 (NM_001242957.3)	different SV type	Solved	1	3	2	1	GL: 1A, 2E (PVS1), 3A, 4A-C, functional	1.5	Pathogenic	SCV004034284	A homozygous Alu insertion in exon 10 in MAK (NM_001242957.3: c.1297_1298insAlu) was identified by exome sequencing and confirmed by Sanger sequencing in three unrelated individuals with retinitis pigmentosa ([GRCh 38]chr6:10791693_10791694). Inheritance information is unavailable for two of these individuals, and the third individual was found to have one parent heterozygous for this insertion. …	https://www.ncbi.nlm.nih.gov/clinvar/variation/29780/. This insertion is likely a founder mutation in Ashkenazi jewish individuals. https://iovs.arvojournals.org/article.aspx?articleid=2145899. Also PMID: 21825139
PIE_OGI279	Pierce/Bujakowska	2	F, M	Ashkenazi jewish	Unknown	Ocular	Retinitis pigmentosa 62	614181	Deletion	1	13	0.28	Homozygous	one parent is heterozygous	Autosomal recessive	0.367	chr6:10791578-10791945	3	MAK, FEA, LAKLG	1	Known	0.0006454	Yes	panel	Insertion	0.353	chr6:10791693-10791694	1	1	MAK: 9/15 (NM_001242957.3)	different SV type	Solved	1	3	2	1	GL: 1A, 2E (PVS1), 3A, 4A-C, functional	1.5	Pathogenic	SCV004034284	A homozygous Alu insertion in exon 10 in MAK (NM_001242957.3: c.1297_1298insAlu) was identified by exome sequencing and confirmed by Sanger sequencing in three unrelated individuals with retinitis pigmentosa ([GRCh 38]chr6:10791693_10791694). Inheritance information is unavailable for two of these individuals, and the third individual was found to have one parent heterozygous for this insertion. …	https://www.ncbi.nlm.nih.gov/clinvar/variation/29780/. This insertion is likely a founder mutation in Ashkenazi jewish individuals. https://iovs.arvojournals.org/article.aspx?articleid=2145899. Also PMID: 21825139
